# Supplementary material for: Evaluation of the Humoral Response after Immunization with a Chimeric Subunit Vaccine against Shiga Toxin-Producing Escherichia coli in Pregnant Sows and Their Offspring
Source: Vaccines (Basel). 2024 Jun 29;12(7):726. doi: 10.3390/vaccines12070726 (PMC11281613; doi:10.3390/vaccines12070726)
Supplement: Supplementary file 1 [file vaccines-12-00726-s001.zip]

Archive with 1 entries (1 files):
- vaccines-3003350-supplementary.xlsx
