# Supplementary material for: Evaluation of the Humoral Response after Immunization with a Chimeric Subunit Vaccine against Shiga Toxin-Producing Escherichia coli in Pregnant Sows and Their Offspring
Source: Vaccines (Basel). 2024 Jun 29;12(7):726. doi: 10.3390/vaccines12070726 (PMC11281613; doi:10.3390/vaccines12070726)
Supplement: Supplementary file 1 [file vaccines-12-00726-s001.zip › vaccines-3003350-supplementary.xlsx]

## Sheet: Table S1
Table S1. List of genomes analyzed in this study
Strain	Country	Host / Origin	Serotype	E. coli pathotype	Stx type	stx2e *	stx2e	cah_alfa_domain *	cah_alfa_domain	ompT *	ompT	hes *	hes	cah, ompT or hes	agn43_alfa_domain *	agn43_alfa_domain	fedA_precursor *	fedA_precursor	GenBank accession number	Reference
2.3916	United States	Swine feces	O147:H4	STEC	Stx2e	1	1	0.52	0	0.96	1	0	0	1	0.43	0	0.96	1	GCA_000194535.2	Losada, L. et al. Whole genome sequencing of diverse Shiga toxin-producing and non-producing Escherichia coli strains reveals a variety of virulence and novel antibiotic resistance plasmids. Plasmid 2016, 83, 8–11.
77302533	Denmark	Swine feces	O9:H10	STEC	Stx2e	0.98	1	0.29	0	0	0	0.3	0	0	0.47	0	0.04	0	GCA_000754845.1
12-246M	France	Swine feces	O141:H4	STEC	Stx2e	1	1	1	1	0.96	1	0	0	1	0.41	0	0.61	0	GCA_003605685.1
13-220M	France	Swine feces	O139:H1	STEC	Stx2e	1	1	0.53	0	0.99	1	0	0	1	0.43	0	0.9	1	GCA_003605675.1
155A	Bolivia	Asymptomatic	O2:H32	STEC	Stx2e	0.98	1	0.02	0	0	0	0.03	0	0	0.02	0	0	0	GCA_003850675.1
15L1-13	South Africa	Environment	O121:H10	STEC	Stx2e	1	1	0.02	0	0.02	0	0.03	0	0	0.02	0	0.18	0	GCA_015231065.1
15L1-17	South Africa	Environment	O121:H10	STEC	Stx2e	1	1	0.02	0	0.02	0	0.03	0	0	0.02	0	0.18	0	GCA_015230515.1
2C2-2	South Africa	Environment	O121:H10	STEC	Stx2e	1	1	0.02	0	0.02	0	0.03	0	0	0.02	0	0.18	0	GCA_015230835.1
62-57NalR	United States	Swine feces	O138:H14	STEC	Stx2e	1	1	0.81	1	0.99	1	0.65	0	1	0.44	0	0.97	1	GCA_002925925.1
65-57	Ireland	Swine with edema disease	O139:H1	STEC	Stx2e	1	1	0.54	0	0.99	1	0	0	1	0.44	0	0.91	1	GCA_002319355.1	Baranzoni, et al. Genome sequences of 34 shiga toxin-producing Escherichia coli isolates from swine and other sources. Genome Announc. 2017, 5, 50–52.
77.3025.33	Denmark	Swine feces	O9:H10	STEC	Stx2e	0.98	1	0.29	0	0	0	0.3	0	0	0.47	0	0.04	0	GCA_000768125.1
94-0426	United States	Swine feces	O26:H11	STEC	Stx1a	0.1	0	1	1	0.97	1	0.03	0	1	0.9	1	0	0	NWBE00000000	Baranzoni, et al. Genome sequences of 34 shiga toxin-producing Escherichia coli isolates from swine and other sources. Genome Announc. 2017, 5, 50–52.
AH29	China	Swine feces	O86:H32	STEC	Stx2e	1	1	0.52	0	0.96	1	0	0	1	0.44	0	0.19	0	JAEOBZ000000000	Peng, Z. et al. Antimicrobial resistance and population genomics of multidrug-resistant Escherichia coli in pig farms in mainland China. Nat. Commun. 2022, 13, 1–11.
ATB-39-11	Switzerland	Raw meat	O155:H21	STEC	Stx2e	0.99	1	0.75	0	0.97	1	0	0	1	0.11	0	0	0	GCA_016773855.1
ATC39-3	Switzerland	Raw meat	O155:H21	STEC	Stx2e	0.99	1	0.75	0	0.97	1	0	0	1	0.11	0	0	0	GCA_016773635.1
BfR-EC-17579	German	flour/flour products	O8:H9	STEC	Stx2e	0.99	1	0.23	0	0.95	1	0	0	1	0.33	0	0.06	0	GCA_018683695.1
BfR-EC-17778	German	flour/flour products	O8:H9	STEC	Stx2e	0.99	1	0.36	0	0.02	0	0	0	0	0.54	0	0.05	0	GCA_018682935.1
BfR-EC-17779	German	flour/flour products	O8:H9	STEC	Stx2e	0.99	1	0.5	0	0.02	0	0	0	0	0.87	1	0.05	0	GCA_018682945.1
C019	United States	Swine feces	O155:H21	STEC	Stx2e	0.98	1	1	1	0.95	1	0	0	1	0.41	0	0	0	NWBD00000000	Baranzoni, et al. Genome sequences of 34 shiga toxin-producing Escherichia coli isolates from swine and other sources. Genome Announc. 2017, 5, 50–52.
C092	United States	Swine feces	O100:H30	STEC	Stx2e	0.99	1	0.38	0	0	0	0.03	0	0	0.87	1	0	0	NWBA00000000	Baranzoni, et al. Genome sequences of 34 shiga toxin-producing Escherichia coli isolates from swine and other sources. Genome Announc. 2017, 5, 50–52.
C104	United States	Swine feces	O174:H2	STEC	Stx2e	0.99	1	0.53	0	0.96	1	0.66	0	1	0.44	0	0.05	0	NWAZ00000000	Baranzoni, et al. Genome sequences of 34 shiga toxin-producing Escherichia coli isolates from swine and other sources. Genome Announc. 2017, 5, 50–52.
C114	United States	Swine feces	O155:H21	STEC	Stx2e	0.98	1	1	1	0.95	1	0	0	1	0.41	0	0	0	NWAY00000000	Baranzoni, et al. Genome sequences of 34 shiga toxin-producing Escherichia coli isolates from swine and other sources. Genome Announc. 2017, 5, 50–52.
C165	United States	Swine feces	O100:H30	STEC	Stx2e	0.99	1	0.92	1	0	0	0.21	0	1	0.6	0	0.05	0	NWAX00000000	Baranzoni, et al. Genome sequences of 34 shiga toxin-producing Escherichia coli isolates from swine and other sources. Genome Announc. 2017, 5, 50–52.
C309	United States	Swine feces	O86:H32	STEC	Stx2e	0.98	1	0.02	0	0.96	1	0	0	1	0.02	0	0.19	0	NWAW00000000	Baranzoni, et al. Genome sequences of 34 shiga toxin-producing Escherichia coli isolates from swine and other sources. Genome Announc. 2017, 5, 50–52.
C322	United States	Swine feces	O155:H21	STEC	Stx2e	0.98	1	1	1	0.95	1	0	0	1	0.41	0	0	0	NWAU00000000	Baranzoni, et al. Genome sequences of 34 shiga toxin-producing Escherichia coli isolates from swine and other sources. Genome Announc. 2017, 5, 50–52.
C323	United States	Swine feces	O155:H21	STEC	Stx2e	0.98	1	1	1	0.95	1	0	0	1	0.41	0	0	0	NWAT00000000	Baranzoni, et al. Genome sequences of 34 shiga toxin-producing Escherichia coli isolates from swine and other sources. Genome Announc. 2017, 5, 50–52.
C336	United States	Swine feces	O155:H21	STEC	Stx2e	0.98	1	1	1	0.95	1	0	0	1	0.41	0	0	0	NWAS00000000	Baranzoni, et al. Genome sequences of 34 shiga toxin-producing Escherichia coli isolates from swine and other sources. Genome Announc. 2017, 5, 50–52.
CAU15104	China	Swine feces	O3:H45	STEC	Stx2e	1	1	1	1	0	0	0.26	0	1	0.18	0	0.94	1	GCA_014325405.1
CAU15134	China	Swine feces	O3:H45	STEC	Stx2e	1	1	0.95	1	0	0	0.03	0	1	0.16	0	0.94	1	GCA_014325345.1
CAU16060	China	Swine feces	O3:H45	STEC	Stx2e	1	1	0.95	1	0	0	0.26	0	1	0.16	0	0.94	1	GCA_014325375.1
CQ09	Not available	Not available	O116:H11	STEC	Stx2e	1	1	0.42	0	0	0	0.2	0	0	0.53	0	0.99	1	GCA_900089795.1
CQ9	China	Swine feces	O48:H34	STEC	Stx2e	1	1	0.55	0	0.02	0	0.3	0	0	1	1	0.99	1	JAEOEK000000000	Peng, Z. et al. Antimicrobial resistance and population genomics of multidrug-resistant Escherichia coli in pig farms in mainland China. Nat. Commun. 2022, 13, 1–11.
E15	China	Avian	O139:H1	STEC	Stx2e	1	1	0.92	1	0.99	1	0	0	1	0.36	0	0.91	1	GCA_009903595.1
E825	China	Avian	O180:H11	STEC	Stx2e	1	1	0.5	0	0.02	0	0.3	0	0	0.87	1	0.94	1	GCA_009903585.1
EC1636	United Kingdom	Swine feces	O138:H14	STEC	Stx2e	0.98	1	1	1	0.99	1	0.65	0	1	0.41	0	0.96	1	GCA_001650605.1
EC1638_c53	Italy	Swine feces	Onovel32:H9	STEC	Stx2e	0.99	1	0.51	0	0.02	0	0	0	0	0.43	0	0	0	GCA_001660095.1
EC6	China	Swine feces	O116:H11	STEC	Stx2e	1	1	0.68	0	0.02	0	0.3	0	0	0.53	0	0.96	1	GCA_014712435.1
ECSW04	Thailand	Swine feces	O50:H32	STEC	Stx2e	1	1	0.02	0	0	0	0.03	0	0	0.02	0	0	0	GCA_002247695.1
ED-53	United States	Swine feces	O89:H9	STEC	Stx2e	0.99	1	0.51	0	0.02	0	0	0	0	0.43	0	0	0	NWAR00000000	Baranzoni, et al. Genome sequences of 34 shiga toxin-producing Escherichia coli isolates from swine and other sources. Genome Announc. 2017, 5, 50–52.
EP031	China	Diarrhea patient	O9:H10	STEC	Stx2e	0.99	1	0.53	0	0	0	0.3	0	0	0.45	0	0	0	GCA_017117185.1
ETEC_286_3	Australia	Swine feces	O110:H4	STEC	Stx2e	1	1	0.99	1	0.02	0	0	0	1	0.45	0	0.95	1	GCA_900196685.1
ETECM_10	Australia	Swine feces	O139:H1	STEC	Stx2e	1	1	0.16	0	0.99	1	0	0	1	0.36	0	0.91	1	GCA_900196475.1
F313	United States	Swine feces	O163:H19	STEC	Stx1a	0.1	0	0.02	0	0.96	1	0.21	0	1	0	0	0	0	NWAQ00000000	Baranzoni, et al. Genome sequences of 34 shiga toxin-producing Escherichia coli isolates from swine and other sources. Genome Announc. 2017, 5, 50–52.
F318	United States	Swine feces	O86:H32	STEC	Stx2e	0.98	1	0.02	0	0.96	1	0	0	1	0.02	0	0.19	0	GCA_004767015.1
F328	United States	Swine feces	O155:H21	STEC	Stx2e	0.98	1	1	1	0.95	1	0	0	1	0.41	0	0	0	NWAO00000000	Baranzoni, et al. Genome sequences of 34 shiga toxin-producing Escherichia coli isolates from swine and other sources. Genome Announc. 2017, 5, 50–52.
F344	United States	Swine feces	O100:H30	STEC	Stx2e	0.99	1	0.29	0	0	0	0.16	0	0	0.87	1	0	0	NWAM00000000	Baranzoni, et al. Genome sequences of 34 shiga toxin-producing Escherichia coli isolates from swine and other sources. Genome Announc. 2017, 5, 50–52.
F352	United States	Swine feces	O121:H10	STEC	Stx2e	0.99	1	0.02	0	0.02	0	0	0	0	0.02	0	0.91	1	NWAL00000000	Baranzoni, et al. Genome sequences of 34 shiga toxin-producing Escherichia coli isolates from swine and other sources. Genome Announc. 2017, 5, 50–52.
F426	United States	Swine feces	O155:H21	STEC	Stx2e	0.98	1	1	1	0.95	1	0	0	1	0.41	0	0	0	NWAK00000000	Baranzoni, et al. Genome sequences of 34 shiga toxin-producing Escherichia coli isolates from swine and other sources. Genome Announc. 2017, 5, 50–52.
F448	United States	Swine feces	O175:H38	STEC	Stx2e	0.98	1	0.02	0	0.02	0	0.03	0	0	0	0	0	0	GCA_004766675.1	Baranzoni, et al. Genome sequences of 34 shiga toxin-producing Escherichia coli isolates from swine and other sources. Genome Announc. 2017, 5, 50–52.
F469	United States	Swine feces	Onovel26:H9	STEC	Stx2a	0.99	1	0.77	0	0.96	1	0.65	0	1	0.81	1	0	0	NWAJ00000000	Baranzoni, et al. Genome sequences of 34 shiga toxin-producing Escherichia coli isolates from swine and other sources. Genome Announc. 2017, 5, 50–52.
F498	United States	Swine feces	O89:H9	STEC	Stx2e	0.99	1	0.51	0	0.02	0	0.3	0	0	0.46	0	0	0	NWAI00000000	Baranzoni, et al. Genome sequences of 34 shiga toxin-producing Escherichia coli isolates from swine and other sources. Genome Announc. 2017, 5, 50–52.
F500	United States	Swine feces	O159:H16	STEC	Stx2e	0.92	1	0.92	1	0	0	0	0	1	0.44	0	0	0	NWAH00000000	Baranzoni, et al. Genome sequences of 34 shiga toxin-producing Escherichia coli isolates from swine and other sources. Genome Announc. 2017, 5, 50–52.
FWSEC0078	Denmark	Homo sapiens	O51:H49	STEC	Stx2e	0.99	1	0.91	1	0.97	1	0	0	1	0.43	0	0	0	GCA_005045435.1
FWSEC0114	Denmark	Not available	O139:H1	STEC	Stx2e	1	1	0.5	0	0.99	1	0.78	0	1	0.41	0	0.91	1	GCA_005045565.1
FWSEC0404	Canada	Environment	O121:H10	STEC	Stx2e	0.98	1	0.02	0	0.02	0	0	0	0	0	0	0.18	0	GCA_005041475.1
FY249	China	Swine feces	O130:H45	STEC	Stx2e	1	1	1	1	0.96	1	0.26	0	1	0.18	0	0.99	1	JAEOFL000000000	Peng, Z. et al. Antimicrobial resistance and population genomics of multidrug-resistant Escherichia coli in pig farms in mainland China. Nat. Commun. 2022, 13, 1–11.
FY252	China	Swine feces	O84:H45	STEC	Stx2e	1	1	1	1	0.96	1	0.26	0	1	0.18	0	0.99	1	JAEOFN000000000	Peng, Z. et al. Antimicrobial resistance and population genomics of multidrug-resistant Escherichia coli in pig farms in mainland China. Nat. Commun. 2022, 13, 1–11.
IMP 871	United States	Beef trim	O163:H19	STEC	Stx2	0.75	0	0.22	0	0.97	1	1	1	1	0.85	1	0	0	NWAG00000000	Baranzoni, et al. Genome sequences of 34 shiga toxin-producing Escherichia coli isolates from swine and other sources. Genome Announc. 2017, 5, 50–52.
IMP 886	United States	Beef trim	O153/O178:H19	STEC	Stx2	0.76	0	0.32	0	0.97	1	1	1	1	0.85	1	0	0	NWAF00000000	Baranzoni, et al. Genome sequences of 34 shiga toxin-producing Escherichia coli isolates from swine and other sources. Genome Announc. 2017, 5, 50–52.
JAN 020	United States	Swine feces	O163:H19	STEC	Stx2	0.75	0	0.22	0	0.97	1	1	1	1	0.85	1	0	0	NWAE00000000	Baranzoni, et al. Genome sequences of 34 shiga toxin-producing Escherichia coli isolates from swine and other sources. Genome Announc. 2017, 5, 50–52.
JE86-ST01	Japan	Homo sapiens	O86:H32	STEC	Stx2e	1	1	0.02	0	0.96	1	0	0	1	0.02	0	0.18	0	GCA_018326085.1
JE86-ST03	Japan	Asymptomatic	O86:H32	STEC	Stx2e	1	1	0.02	0	0.96	1	0	0	1	0.02	0	0.19	0	GCA_018326165.1
K88	China	Swine feces	O141:H4	STEC	Stx2e	1	1	0.5	0	0.99	1	0	0	1	0.41	0	0	0	GCA_001005685.1
K-EC180	South Korea	Swine feces	O139:H1	STEC	Stx2e	1	1	0.02	0	0.96	1	0	0	1	0	0	0	0	CP062203
LSB-2-27b	Switzerland	Raw meat	O100:H30	STEC	Stx2e	0.99	1	0.54	0	0.05	0	0.03	0	0	0.44	0	0.05	0	GCA_016773555.1
LSB-2-42b	Switzerland	Raw meat	O100:H30	STEC	Stx2e	0.99	1	0.54	0	0.05	0	0.03	0	0	0.44	0	0.05	0	GCA_016773535.1
MOD1-EC1636	United Kingdom	Swine feces	O138:H14	STEC	Stx2e	0.98	1	0.84	1	0.99	1	0.65	0	1	0.26	0	0.96	1	GCA_002460785.1
MOD1-EC1637	United States	Swine feces	Onovel32:H9	STEC	Stx2e	1	1	0.51	0	0.02	0	0	0	0	0.43	0	0	0	GCA_002460735.1
MOD1-EC1638	United States	Swine feces	Onovel32:H9	STEC	Stx2e	0.99	1	0.51	0	0.02	0	0	0	0	0.43	0	0	0	GCA_002460235.1
MOD1-EC5022	United States	Swine feces	O138:H14	STEC	Stx2e	1	1	0.88	1	0.99	1	0.65	0	1	0.41	0	0	0	GCA_002233385.1
MOD1-EC5271	United States	Swine feces	O121:H10	STEC	Stx2e	1	1	0.5	0	0.02	0	0.66	0	0	0.39	0	0.91	1	GCA_002231095.1
MOD1-EC5278	United States	Swine feces	O147:H4	STEC	Stx2e	1	1	0.52	0	0.96	1	0	0	1	0.41	0	0.96	1	GCA_002516985.1
MOD1-EC5751	United States	Swine feces	O138:H14	STEC	Stx2e	1	1	0.91	1	0.99	1	0.65	0	1	0.41	0	0.9	1	GCA_002517595.1
MOD1-EC5931	United States	Swine feces	O100:H30	STEC	Stx2e	0.99	1	0.02	0	0	0	0.03	0	0	0	0	0	0	GCA_002534745.1
MOD1-EC6206	United States	Swine feces	O141ab:H4	STEC	Stx2e	1	1	0.24	0	0.96	1	0	0	1	0.35	0	0.96	1	GCA_002463285.1
MOD1-EC6304	United States	Duiker	O139:H1	STEC	Stx2e	1	1	0.49	0	0.99	1	0.66	0	1	0.41	0	0.2	0	GCA_002486975.1
MOD1-EC6672	United States	Swine feces	O139:H1	STEC	Stx2e	1	1	0.35	0	0.99	1	0.66	0	1	0.2	0	0	0	GCA_002484545.1
NCTC10082	United States	Not available	O138:H14	STEC	Stx2e	1	1	1	1	0.99	1	0.65	0	1	0.43	0	0.97	1	GCA_900448395.1
NCTC10086	United Kingdom	Not available	O139:H1	STEC	Stx2e	1	1	0.54	0	0.99	1	0	0	1	0.44	0	0.91	1	GCA_900450405.1
NCTC10674	United Kingdom	Swine feces	O141ab:H4	STEC	Stx2e	1	1	0.49	0	0.96	1	0	0	1	0.45	0	0	0	GCA_900450005.1
NMG21	China	Swine feces	O3:H45	STEC	Stx2e	1	1	1	1	0.96	1	0.22	0	1	0.18	0	1	1	GCA_005502265.1
OLC1003	Canada	Not available	O139:H1	STEC	Stx2e	1	1	0.5	0	0.99	1	0.78	0	1	0.41	0	0.91	1	GCA_002133905.1
OLC1267	Canada	Not available	O8:H10	STEC	Stx2e	0.99	1	0.02	0	0.96	1	0	0	1	0	0	0.04	0	GCA_002134205.1
OLC990	Canada	Not available	O139:H1	STEC	Stx2e	1	1	0.5	0	0.99	1	0.78	0	1	0.41	0	0.91	1	GCA_002134325.1
PWD451	Japan	Swine	Onovel26:H11	STEC	Stx2e	1	1	1	1	0.02	0	0.3	0	1	0.53	0	0.94	1	GCA_008326485.1
RF1a	German	Beef	O8:H9	STEC	Stx2e	0.99	1	0.02	0	0.97	1	0.29	0	1	0.02	0	0.06	0	GCA_001990875.1
RHB41-C11	United Kingdom	Swine feces	O2:H32	STEC	Stx2e	1	1	0.51	0	0	0	0.66	0	0	0.4	0	0	0	CP056985
S1191	United States	Swine feces	O141:H4	STEC	Stx2e	1	1	1	1	0.02	0	0	0	1	0.45	0	0	0	GCA_000225225.2
S17_13	China	Swine feces	Onovel26:H11	STEC	Stx2e	1	1	0.89	1	0.02	0	0.3	0	1	0.87	1	1	1	CP024997
S17_20	China	Swine feces	Onovel26:H11	STEC	Stx2e	1	1	0.89	1	0.02	0	0.3	0	1	1	1	0	0	CP025036
SE575	Sweden	Diarrhea patient	O100:H30	STEC	Stx2e	0.99	1	0.51	0	0	0	0.78	0	0	0.87	1	0	0	GCA_004745725.1
SEC470	China	Swine feces	Onovel26:H11	STEC	Stx2e	1	1	0.89	1	0.02	0	0.3	0	1	0.48	0	1	1	GCA_018687775.1
STEC028	China	Sheep	O9:H30	STEC	Stx2e	0.99	1	0.53	0	0	0	0.3	0	0	0.45	0	0	0	GCA_020149315.1	Pan, et al. Antimicrobial resistance of non-o157 shiga toxin-producing escherichia coli isolated from humans and domestic animals. Antibiotics 2021, 10, 1–13.
STEC163	China	Swine feces	O2:H32	STEC	Stx2e	1	1	0.02	0	0	0	0.65	0	0	0.02	0	0	0	GCA_020145695.1	Pan, et al. Antimicrobial resistance of non-o157 shiga toxin-producing escherichia coli isolated from humans and domestic animals. Antibiotics 2021, 10, 1–13.
STEC171	China	Swine feces	O116:H11	STEC	Stx2e	1	1	0.42	0	0	0	0.27	0	0	0.53	0	0.99	1	GCA_020143645.1	Pan, et al. Antimicrobial resistance of non-o157 shiga toxin-producing escherichia coli isolated from humans and domestic animals. Antibiotics 2021, 10, 1–13.
STEC172	China	Swine feces	O2:H32	STEC	Stx2e	1	1	0.02	0	0	0	0.65	0	0	0	0	0	0	GCA_020145655.1	Pan, et al. Antimicrobial resistance of non-o157 shiga toxin-producing escherichia coli isolated from humans and domestic animals. Antibiotics 2021, 10, 1–13.
STEC173	China	Swine feces	O93:H30	STEC	Stx2e	0.99	1	0.94	1	0.96	1	0.03	0	1	0.19	0	0	0	GCA_021461805.1	Pan, et al. Antimicrobial resistance of non-o157 shiga toxin-producing escherichia coli isolated from humans and domestic animals. Antibiotics 2021, 10, 1–13.
STEC174	China	Swine feces	O16:H26	STEC	Stx2e	0.99	1	0.49	0	0.02	0	0.3	0	0	0.43	0	0	0	GCA_021461745.1	Pan, et al. Antimicrobial resistance of non-o157 shiga toxin-producing escherichia coli isolated from humans and domestic animals. Antibiotics 2021, 10, 1–13.
STEC180	China	Swine feces	O16:H30	STEC	Stx2e	0.99	1	0.51	0	0	0	0.21	0	0	0.87	1	0.05	0	GCA_020144505.1	Pan, et al. Antimicrobial resistance of non-o157 shiga toxin-producing escherichia coli isolated from humans and domestic animals. Antibiotics 2021, 10, 1–13.
STEC184	China	Swine feces	O100:H20	STEC	Stx2e	0.99	1	0.88	1	0.97	1	0.78	0	1	0.43	0	0	0	GCA_020143325.1	Pan, et al. Antimicrobial resistance of non-o157 shiga toxin-producing escherichia coli isolated from humans and domestic animals. Antibiotics 2021, 10, 1–13.
STEC190	China	Swine feces	O9:H30	STEC	Stx2e	0.99	1	0.89	1	0	0	0.03	0	1	0.45	0	0.06	0	GCA_020149305.1	Pan, et al. Antimicrobial resistance of non-o157 shiga toxin-producing escherichia coli isolated from humans and domestic animals. Antibiotics 2021, 10, 1–13.
STEC195	China	Swine feces	O9:H30	STEC	Stx2e	0.99	1	0.37	0	0	0	0.03	0	0	0.45	0	0.06	0	GCA_020149285.1	Pan, et al. Antimicrobial resistance of non-o157 shiga toxin-producing escherichia coli isolated from humans and domestic animals. Antibiotics 2021, 10, 1–13.
STEC197	China	Swine feces	O9:H30	STEC	Stx2e	0.99	1	0.89	1	0	0	0.03	0	1	0.45	0	0.06	0	GCA_020149265.1	Pan, et al. Antimicrobial resistance of non-o157 shiga toxin-producing escherichia coli isolated from humans and domestic animals. Antibiotics 2021, 10, 1–13.
STEC203	China	Swine feces	O9:H30	STEC	Stx2e	0.99	1	0.53	0	0	0	0.3	0	0	0.45	0	0	0	GCA_020149205.1	Pan, et al. Antimicrobial resistance of non-o157 shiga toxin-producing escherichia coli isolated from humans and domestic animals. Antibiotics 2021, 10, 1–13.
STEC204	China	Swine feces	O26:H30	STEC	Stx2e	0.99	1	0.19	0	0.96	1	0.3	0	1	1	1	0	0	GCA_020147155.1	Pan, et al. Antimicrobial resistance of non-o157 shiga toxin-producing escherichia coli isolated from humans and domestic animals. Antibiotics 2021, 10, 1–13.
STEC213	China	Swine feces	O8:H19	STEC	Stx2e	0.99	1	0.8	0	0.96	1	0	0	1	0.42	0	0	0	GCA_020148805.1	Pan, et al. Antimicrobial resistance of non-o157 shiga toxin-producing escherichia coli isolated from humans and domestic animals. Antibiotics 2021, 10, 1–13.
STEC214	China	Swine feces	O100:H30	STEC	Stx2e	0.99	1	0.22	0	0	0	0.26	0	0	0.87	1	0.05	0	GCA_020143305.1	Pan, et al. Antimicrobial resistance of non-o157 shiga toxin-producing escherichia coli isolated from humans and domestic animals. Antibiotics 2021, 10, 1–13.
STEC216	China	Swine feces	O93:H30	STEC	Stx2e	0.99	1	0.94	1	0.96	1	0.03	0	1	0.19	0	0	0	GCA_020149435.1	Pan, et al. Antimicrobial resistance of non-o157 shiga toxin-producing escherichia coli isolated from humans and domestic animals. Antibiotics 2021, 10, 1–13.
STEC226	China	Swine feces	O16:H30	STEC	Stx2e	0.99	1	1	1	0.02	0	0.21	0	1	0.87	1	0.05	0	GCA_020144465.1	Pan, et al. Antimicrobial resistance of non-o157 shiga toxin-producing escherichia coli isolated from humans and domestic animals. Antibiotics 2021, 10, 1–13.
STEC229	China	Swine feces	O168:H38	STEC	Stx2e	0.99	1	0.5	0	0	0	0	0	0	0.41	0	0.05	0	GCA_020144545.1	Pan, et al. Antimicrobial resistance of non-o157 shiga toxin-producing escherichia coli isolated from humans and domestic animals. Antibiotics 2021, 10, 1–13.
STEC237	China	Swine feces	O26:H30	STEC	Stx2e	0.99	1	0.19	0	0.96	1	0.3	0	1	1	1	0	0	GCA_020147145.1	Pan, et al. Antimicrobial resistance of non-o157 shiga toxin-producing escherichia coli isolated from humans and domestic animals. Antibiotics 2021, 10, 1–13.
STEC241	China	Swine feces	O168:H38	STEC	Stx2e	0.99	1	0.5	0	0	0	0	0	0	0.41	0	0.05	0	JAKGAH000000000	Yang, X et al. Genomic characteristics of stx2e-producing escherichia coli strains derived from humans, animals, and meats. Pathogens 2021, 10, 1–14.
STEC242	China	Swine feces	O9:H4	STEC	Stx2e	0.98	1	0.59	0	0	0	0.03	0	0	0.16	0	0	0	GCA_020149225.1	Pan, et al. Antimicrobial resistance of non-o157 shiga toxin-producing escherichia coli isolated from humans and domestic animals. Antibiotics 2021, 10, 1–13.
STEC250	China	Swine feces	O26:H30	STEC	Stx2e	0.99	1	0.19	0	0.96	1	0.22	0	1	1	1	0	0	GCA_020147075.1	Pan, et al. Antimicrobial resistance of non-o157 shiga toxin-producing escherichia coli isolated from humans and domestic animals. Antibiotics 2021, 10, 1–13.
STEC251	China	Swine feces	O16:H30	STEC	Stx2e	0.99	1	0.52	0	0	0	0.21	0	0	0.87	1	0.05	0	GCA_020144445.1	Pan, et al. Antimicrobial resistance of non-o157 shiga toxin-producing escherichia coli isolated from humans and domestic animals. Antibiotics 2021, 10, 1–13.
STEC252	China	Swine feces	O9:H30	STEC	Stx2e	0.99	1	0.89	1	0	0	0.03	0	1	0.45	0	0.06	0	GCA_020149245.1	Pan, et al. Antimicrobial resistance of non-o157 shiga toxin-producing escherichia coli isolated from humans and domestic animals. Antibiotics 2021, 10, 1–13.
STEC254	China	Swine feces	O16:H30	STEC	Stx2e	0.99	1	0.51	0	0	0	0.3	0	0	0.87	1	0.05	0	GCA_020144415.1	Pan, et al. Antimicrobial resistance of non-o157 shiga toxin-producing escherichia coli isolated from humans and domestic animals. Antibiotics 2021, 10, 1–13.
STEC268	China	Swine feces	O100:H30	STEC	Stx2e	0.99	1	0.51	0	0	0	0.21	0	0	0.87	1	0	0	GCA_020143285.1	Pan, et al. Antimicrobial resistance of non-o157 shiga toxin-producing escherichia coli isolated from humans and domestic animals. Antibiotics 2021, 10, 1–13.
STEC270	China	Swine feces	O2:H32	STEC	Stx2e	1	1	0.91	1	0	0	0.03	0	1	0.2	0	0	0	GCA_020145705.1	Pan, et al. Antimicrobial resistance of non-o157 shiga toxin-producing escherichia coli isolated from humans and domestic animals. Antibiotics 2021, 10, 1–13.
STEC276	China	Cattle	O9:H30	STEC	Stx2e	0.99	1	0.53	0	0	0	0.03	0	0	0.45	0	0.06	0	GCA_021534925.1	Yang, X et al. Genomic characteristics of stx2e-producing escherichia coli strains derived from humans, animals, and meats. Pathogens 2021, 10, 1–14.
STEC278	China	Cattle	O9:H30	STEC	Stx2e	0.99	1	0.53	0	0	0	0.03	0	0	0.45	0	0.06	0	GCA_020149185.1	Pan, et al. Antimicrobial resistance of non-o157 shiga toxin-producing escherichia coli isolated from humans and domestic animals. Antibiotics 2021, 10, 1–13.
STEC2797	Netherlands	Diarrhea patient	O100:H30	STEC	Stx2e	0.99	1	0.51	0	0	0	0.03	0	0	0.87	1	0.05	0	GCA_001607335.1
STEC284	China	Cattle	O9:H9	STEC	Stx2e	0.99	1	0.52	0	0.02	0	0	0	0	0.43	0	0.05	0	GCA_020149165.1	Pan, et al. Antimicrobial resistance of non-o157 shiga toxin-producing escherichia coli isolated from humans and domestic animals. Antibiotics 2021, 10, 1–13.
STEC301	China	Swine feces	O141:H29	STEC	Stx2e	0.99	1	1	1	0.97	1	0	0	1	0.18	0	0	0	JAKGAC000000000	Yang, X et al. Genomic characteristics of stx2e-producing escherichia coli strains derived from humans, animals, and meats. Pathogens 2021, 10, 1–14.
STEC306	China	Mutton	O8:H9	STEC	Stx2e	0.99	1	0.02	0	0.97	1	0.3	0	1	0.02	0	0.06	0	GCA_021534845.1	Yang, X et al. Genomic characteristics of stx2e-producing escherichia coli strains derived from humans, animals, and meats. Pathogens 2021, 10, 1–14.
STEC307	China	Mutton	O8:H9	STEC	Stx2e	0.99	1	0.02	0	0.97	1	0.3	0	1	0.02	0	0.06	0	GCA_021534885.1	Yang, X et al. Genomic characteristics of stx2e-producing escherichia coli strains derived from humans, animals, and meats. Pathogens 2021, 10, 1–14.
STEC308	China	Mutton	O8:H9	STEC	Stx2e	0.99	1	0.02	0	0.97	1	0.3	0	1	0.02	0	0.06	0	GCA_021534905.1	Yang, X et al. Genomic characteristics of stx2e-producing escherichia coli strains derived from humans, animals, and meats. Pathogens 2021, 10, 1–14.
STEC314	China	Swine feces	O98:H10	STEC	Stx2e	1	1	0.19	0	0.02	0	0	0	0	1	1	0	0	JAKFGT000000000	Yang, X et al. Genomic characteristics of stx2e-producing escherichia coli strains derived from humans, animals, and meats. Pathogens 2021, 10, 1–14.
STEC315	China	Swine feces	O9:H30	STEC	Stx2e	0.99	1	0.53	0	0	0	0.3	0	0	0.45	0	0	0	JAKFGU000000000	Yang, X et al. Genomic characteristics of stx2e-producing escherichia coli strains derived from humans, animals, and meats. Pathogens 2021, 10, 1–14.
STEC318	China	Swine feces	O121:H10	STEC	Stx2e	0.99	1	0.02	0	0.02	0	0	0	0	0.02	0	0.91	1	JAKGAD000000000	Yang, X et al. Genomic characteristics of stx2e-producing escherichia coli strains derived from humans, animals, and meats. Pathogens 2021, 10, 1–14.
STEC344	China	Mutton	O8:H30	STEC	Stx2e	0.98	1	0.18	0	0.02	0	0	0	0	0.57	0	0	0	JAKGAE000000000	Yang, X et al. Genomic characteristics of stx2e-producing escherichia coli strains derived from humans, animals, and meats. Pathogens 2021, 10, 1–14.
STEC345	China	Swine feces	O155:H21	STEC	Stx2e	0.99	1	0.5	0	0.02	0	0.22	0	0	0.4	0	0.05	0	JAKFGV000000000	Yang, X et al. Genomic characteristics of stx2e-producing escherichia coli strains derived from humans, animals, and meats. Pathogens 2021, 10, 1–14.
STEC346	China	Swine feces	O8:H19	STEC	Stx2e	0.99	1	0.94	1	0.96	1	0	0	1	0.42	0	0	0	GCA_021534945.1	Yang, X et al. Genomic characteristics of stx2e-producing escherichia coli strains derived from humans, animals, and meats. Pathogens 2021, 10, 1–14.
STEC349	China	Beef	O100:H30	STEC	Stx2e	0.99	1	0.02	0	0	0	0.25	0	0	0	0	0.14	0	JAKFGW000000000	Yang, X et al. Genomic characteristics of stx2e-producing escherichia coli strains derived from humans, animals, and meats. Pathogens 2021, 10, 1–14.
STEC351	China	Beef	O100:H30	STEC	Stx2e	0.99	1	0.02	0	0	0	0.25	0	0	0	0	0.14	0	JAKFGX000000000	Yang, X et al. Genomic characteristics of stx2e-producing escherichia coli strains derived from humans, animals, and meats. Pathogens 2021, 10, 1–14.
STEC374	China	Beef	O8:H30	STEC	Stx2e	0.98	1	0.16	0	0.02	0	0	0	0	0.46	0	0	0	JAKFZT000000000	Yang, X et al. Genomic characteristics of stx2e-producing escherichia coli strains derived from humans, animals, and meats. Pathogens 2021, 10, 1–14.
STEC375	China	Beef	O155:H21	STEC	Stx2e	0.99	1	0.02	0	0.3	0	0	0	0	0	0	0.07	0	JAKFZU000000000	Yang, X et al. Genomic characteristics of stx2e-producing escherichia coli strains derived from humans, animals, and meats. Pathogens 2021, 10, 1–14.
STEC379	China	Swine feces	O8:H19	STEC	Stx2e	0.99	1	0.89	1	0.97	1	0.03	0	1	0.41	0	0.07	0	GCA_021534985.1	Yang, X et al. Genomic characteristics of stx2e-producing escherichia coli strains derived from humans, animals, and meats. Pathogens 2021, 10, 1–14.
STEC380	China	Swine feces	O8:H9	STEC	Stx2e	0.99	1	1	1	0.97	1	0	0	1	0.18	0	0	0	JAKFZV000000000	Yang, X et al. Genomic characteristics of stx2e-producing escherichia coli strains derived from humans, animals, and meats. Pathogens 2021, 10, 1–14.
STEC381	China	Mutton	O171:H30	STEC	Stx2e	0.99	1	0.53	0	0.46	0	0.65	0	0	0.43	0	0.13	0	JAKGAF000000000	Yang, X et al. Genomic characteristics of stx2e-producing escherichia coli strains derived from humans, animals, and meats. Pathogens 2021, 10, 1–14.
STEC382	China	Swine feces	O9:H4	STEC	Stx2e	0.98	1	0.89	1	0.08	0	0.03	0	1	0.41	0	0	0	JAKFZW000000000	Yang, X et al. Genomic characteristics of stx2e-producing escherichia coli strains derived from humans, animals, and meats. Pathogens 2021, 10, 1–14.
STEC383	China	Swine feces	O26:H30	STEC	Stx2e	0.99	1	0.19	0	0.96	1	0.3	0	1	1	1	0	0	GCA_021535005.1	Yang, X et al. Genomic characteristics of stx2e-producing escherichia coli strains derived from humans, animals, and meats. Pathogens 2021, 10, 1–14.
STEC384	China	Swine feces	O8:H19	STEC	Stx2e	0.99	1	0.89	1	0.97	1	0.03	0	1	0.41	0	0.07	0	GCA_021535025.1	Yang, X et al. Genomic characteristics of stx2e-producing escherichia coli strains derived from humans, animals, and meats. Pathogens 2021, 10, 1–14.
STEC385	China	Swine feces	O9:H4	STEC	Stx2e	0.98	1	0.89	1	0.08	0	0.03	0	1	0.41	0	0	0	JAKFZX000000000	Yang, X et al. Genomic characteristics of stx2e-producing escherichia coli strains derived from humans, animals, and meats. Pathogens 2021, 10, 1–14.
STEC386	China	Swine feces	O9:H4	STEC	Stx2e	0.98	1	0.89	1	0.08	0	0.03	0	1	0.41	0	0	0	JAKFZY000000000	Yang, X et al. Genomic characteristics of stx2e-producing escherichia coli strains derived from humans, animals, and meats. Pathogens 2021, 10, 1–14.
STEC387	China	Swine feces	O9:H4	STEC	Stx2e	0.98	1	0.89	1	0.08	0	0.03	0	1	0.41	0	0	0	JAKFZZ000000000	Yang, X et al. Genomic characteristics of stx2e-producing escherichia coli strains derived from humans, animals, and meats. Pathogens 2021, 10, 1–14.
STEC390	China	Swine feces	O9:H21	STEC	Stx2e	0.99	1	0.94	1	0.3	0	0	0	1	0.47	0	0	0	JAKGAA000000000	Yang, X et al. Genomic characteristics of stx2e-producing escherichia coli strains derived from humans, animals, and meats. Pathogens 2021, 10, 1–14.
STEC393	China	Swine feces	O9:H21	STEC	Stx2e	0.99	1	0.89	1	0.3	0	0.65	0	1	0.42	0	0	0	JAKGAI000000000	Yang, X et al. Genomic characteristics of stx2e-producing escherichia coli strains derived from humans, animals, and meats. Pathogens 2021, 10, 1–14.
STEC413	China	Human	O20:H30	STEC	Stx2e	0.99	1	0.89	1	0.96	1	0.3	0	1	1	1	0.06	0	GCA_021461495.1	Pan, et al. Antimicrobial resistance of non-o157 shiga toxin-producing escherichia coli isolated from humans and domestic animals. Antibiotics 2021, 10, 1–13.
STEC509	China	Human	O8:H19	STEC	Stx2e	0.99	1	0.02	0	0.97	1	0.78	0	1	0	0	0	0	GCA_021461455.1	Pan, et al. Antimicrobial resistance of non-o157 shiga toxin-producing escherichia coli isolated from humans and domestic animals. Antibiotics 2021, 10, 1–13.
STEC545	Netherlands	Diarrhea patient	O9:H9	STEC	Stx2e	0.99	1	0.51	0	0.02	0	0	0	0	0.44	0	0.06	0	GCA_001609745.1
STEC718	China	Goat	O171:H30	STEC	Stx2e	0.99	1	0.53	0	0.46	0	0.65	0	0	0.43	0	0.13	0	JAKGAG000000000	Yang, X et al. Genomic characteristics of stx2e-producing escherichia coli strains derived from humans, animals, and meats. Pathogens 2021, 10, 1–14.
STEC814	China	Mutton	O8:H9	STEC	Stx2e	0.99	1	0.49	0	0.97	1	0.3	0	1	0.43	0	0.06	0	JAKGAB000000000	Yang, X et al. Genomic characteristics of stx2e-producing escherichia coli strains derived from humans, animals, and meats. Pathogens 2021, 10, 1–14.
swine19	China	Swine feces	O130:H45	STEC	Stx2e	1	1	0.64	0	0	0	0.03	0	0	0.11	0	0.99	1	GCA_001615355.1
swine22	China	Swine feces	O130:H45	STEC	Stx2e	1	1	0.51	0	0	0	0.03	0	0	0.06	0	0.99	1	GCA_001615415.1
swine27	China	Swine feces	O139:H1	STEC	Stx2e	1	1	0.16	0	0.99	1	0	0	1	0.36	0	0.91	1	GCA_001615545.1
swine5	China	Swine feces	O139:H1	STEC	Stx2e	1	1	0.16	0	0.99	1	0	0	1	0.36	0	0.91	1	GCA_001614955.1
swine50	China	Swine feces	O139:H1	STEC	Stx2e	1	1	0.5	0	0.99	1	0	0	1	0.41	0	0.91	1	GCA_001616045.1
swine54	China	Swine feces	O3:H45	STEC	Stx2e	1	1	1	1	0	0	0.03	0	1	0.43	0	0.94	1	GCA_001616095.1
swine57	China	Swine feces	O141:H4	STEC	Stx2e	1	1	0.52	0	0.96	1	0	0	1	0.41	0	0.95	1	GCA_001616175.1
swine67	China	Swine feces	O3:H45	STEC	Stx2e	1	1	1	1	0	0	0.03	0	1	0.43	0	0.94	1	GCA_001616345.1
swine68	China	Swine feces	O141ab:H4	STEC	Stx2e	1	1	0.52	0	0.96	1	0	0	1	0.41	0	0.95	1	GCA_001616375.1
T025	United States	Swine feces	O155:H21	STEC	Stx2e	0.98	1	1	1	0.95	1	0	0	1	0.41	0	0	0	NWAD00000000	Baranzoni, et al. Genome sequences of 34 shiga toxin-producing Escherichia coli isolates from swine and other sources. Genome Announc. 2017, 5, 50–52.
T097	United States	Swine feces	O155:H21	STEC	Stx2e	0.98	1	1	1	0.95	1	0	0	1	0.41	0	0	0	NWAC00000000	Baranzoni, et al. Genome sequences of 34 shiga toxin-producing Escherichia coli isolates from swine and other sources. Genome Announc. 2017, 5, 50–52.
T168	United States	Swine feces	O155:H21	STEC	Stx2e	0.98	1	1	1	0.95	1	0	0	1	0.41	0	0	0	NWAB00000000	Baranzoni, et al. Genome sequences of 34 shiga toxin-producing Escherichia coli isolates from swine and other sources. Genome Announc. 2017, 5, 50–52.
T186	United States	Swine feces	O155:H21	STEC	Stx2e	0.99	1	1	1	0.97	1	0	0	1	0.18	0	0	0	NVZZ00000000	Baranzoni, et al. Genome sequences of 34 shiga toxin-producing Escherichia coli isolates from swine and other sources. Genome Announc. 2017, 5, 50–52.
T297	United States	Swine feces	O155:H21	STEC	Stx2e	0.98	1	1	1	0.95	1	0	0	1	0.41	0	0	0	NWAA00000000	Baranzoni, et al. Genome sequences of 34 shiga toxin-producing Escherichia coli isolates from swine and other sources. Genome Announc. 2017, 5, 50–52.
U90	China	Swine feces	O116:H11	STEC	Stx2e	1	1	0.22	0	0.02	0	0.3	0	0	1	1	0.99	1	CP068035
UMNF18	United States	Swine feces	O147:H4	STEC	Stx2e	1	1	0.89	1	0.96	1	0.66	0	1	0.43	0	0.96	1	GCA_000220005.2
VREC0203	United Kingdom	Swine feces	O100:H30	STEC	Stx2e	0.99	1	0.89	1	0.97	1	0.78	0	1	0.43	0	0.05	0	GCA_900478515.1
WB3-1-R7	South Africa	Environment	O121:H10	STEC	Stx2e	1	1	0.02	0	0.02	0	0.03	0	0	0.02	0	0.18	0	GCA_015229225.1
XJ17	China	Swine feces	-:H11	STEC	Stx2e	1	1	0.15	0	0.02	0	0.3	0	0	0.53	0	0.94	1	JAEMYL000000000	Peng, Z. et al. Antimicrobial resistance and population genomics of multidrug-resistant Escherichia coli in pig farms in mainland China. Nat. Commun. 2022, 13, 1–11.
AH1	China	Swine feces	O173:H28	NA	0	0	0	0.5	0	0.02	0	0	0	0	0.42	0	0	0	JAEOBM000000000	Peng, Z. et al. Antimicrobial resistance and population genomics of multidrug-resistant Escherichia coli in pig farms in mainland China. Nat. Commun. 2022, 13, 1–11.
AH10	China	Swine feces	O9a:H30	NA	0	0	0	0.53	0	0	0	0	0	0	0.45	0	0	0	JAEOBN000000000	Peng, Z. et al. Antimicrobial resistance and population genomics of multidrug-resistant Escherichia coli in pig farms in mainland China. Nat. Commun. 2022, 13, 1–11.
AH11	China	Swine feces	-:H10	NA	0	0	0	0.5	0	0.02	0	0.26	0	0	0.44	0	0	0	JAEOBO000000000	Peng, Z. et al. Antimicrobial resistance and population genomics of multidrug-resistant Escherichia coli in pig farms in mainland China. Nat. Commun. 2022, 13, 1–11.
AH12	China	Swine feces	O18ac:H45	NA	0	0	0	0.02	0	0.02	0	0.22	0	0	0	0	0	0	JAEOBP000000000	Peng, Z. et al. Antimicrobial resistance and population genomics of multidrug-resistant Escherichia coli in pig farms in mainland China. Nat. Commun. 2022, 13, 1–11.
AH13	China	Swine feces	-:H45	NA	0	0	0	0.5	0	0.02	0	0.22	0	0	0.43	0	0	0	JAEOBQ000000000	Peng, Z. et al. Antimicrobial resistance and population genomics of multidrug-resistant Escherichia coli in pig farms in mainland China. Nat. Commun. 2022, 13, 1–11.
AH15	China	Swine feces	-:H12	NA	0	0	0	0.89	1	0.08	0	0.71	0	1	0.39	0	0	0	JAEOBR000000000	Peng, Z. et al. Antimicrobial resistance and population genomics of multidrug-resistant Escherichia coli in pig farms in mainland China. Nat. Commun. 2022, 13, 1–11.
AH16	China	Swine feces	O9a:H30	NA	0	0	0	0.53	0	0	0	0	0	0	0.45	0	0	0	JAEOBS000000000	Peng, Z. et al. Antimicrobial resistance and population genomics of multidrug-resistant Escherichia coli in pig farms in mainland China. Nat. Commun. 2022, 13, 1–11.
AH19	China	Swine feces	O98:H12	NA	0	0	0	0.19	0	0.97	1	0.78	0	1	1	1	0	0	JAEOBT000000000	Peng, Z. et al. Antimicrobial resistance and population genomics of multidrug-resistant Escherichia coli in pig farms in mainland China. Nat. Commun. 2022, 13, 1–11.
AH20	China	Swine feces	-:H10	NA	0	0	0	0.5	0	0.02	0	0.03	0	0	0.44	0	0	0	JAEOBU000000000	Peng, Z. et al. Antimicrobial resistance and population genomics of multidrug-resistant Escherichia coli in pig farms in mainland China. Nat. Commun. 2022, 13, 1–11.
AH22	China	Swine feces	-:H10	NA	0	0	0	0.5	0	0.02	0	0.03	0	0	0.44	0	0	0	JAEOBV000000000	Peng, Z. et al. Antimicrobial resistance and population genomics of multidrug-resistant Escherichia coli in pig farms in mainland China. Nat. Commun. 2022, 13, 1–11.
AH24	China	Swine feces	O98:H49	NA	0	0	0	0.91	1	0.97	1	0	0	1	1	1	0	0	JAEOBW000000000	Peng, Z. et al. Antimicrobial resistance and population genomics of multidrug-resistant Escherichia coli in pig farms in mainland China. Nat. Commun. 2022, 13, 1–11.
AH27	China	Swine feces	O9a:H30	NA	0	0	0	0.53	0	0	0	0	0	0	0.45	0	0	0	JAEOBX000000000	Peng, Z. et al. Antimicrobial resistance and population genomics of multidrug-resistant Escherichia coli in pig farms in mainland China. Nat. Commun. 2022, 13, 1–11.
AH28	China	Swine feces	O28ab:H21	NA	0	0	0	0.19	0	0.02	0	0.03	0	0	1	1	0	0	JAEOBY000000000	Peng, Z. et al. Antimicrobial resistance and population genomics of multidrug-resistant Escherichia coli in pig farms in mainland China. Nat. Commun. 2022, 13, 1–11.
AH36	China	Swine feces	O18ac:H45	NA	0	0	0	0.02	0	0.02	0	0.22	0	0	0	0	0	0	JAEOCA000000000	Peng, Z. et al. Antimicrobial resistance and population genomics of multidrug-resistant Escherichia coli in pig farms in mainland China. Nat. Commun. 2022, 13, 1–11.
AH37	China	Swine feces	O9a:H30	NA	0	0	0	0.5	0	0	0	0	0	0	0.43	0	0	0	JAEOCB000000000	Peng, Z. et al. Antimicrobial resistance and population genomics of multidrug-resistant Escherichia coli in pig farms in mainland China. Nat. Commun. 2022, 13, 1–11.
AH4	China	Swine feces	O9a:H30	NA	0	0	0	0.53	0	0	0	0	0	0	0.45	0	0	0	JAEOCC000000000	Peng, Z. et al. Antimicrobial resistance and population genomics of multidrug-resistant Escherichia coli in pig farms in mainland China. Nat. Commun. 2022, 13, 1–11.
AH40	China	Swine feces	O9a:H30	NA	0	0	0	0.53	0	0	0	0	0	0	0.45	0	0	0	JAEOCD000000000	Peng, Z. et al. Antimicrobial resistance and population genomics of multidrug-resistant Escherichia coli in pig farms in mainland China. Nat. Commun. 2022, 13, 1–11.
AH41	China	Swine feces	O98:H49	NA	0	0	0	0.91	1	0.97	1	0	0	1	1	1	0	0	JAEOCE000000000	Peng, Z. et al. Antimicrobial resistance and population genomics of multidrug-resistant Escherichia coli in pig farms in mainland China. Nat. Commun. 2022, 13, 1–11.
AH47	China	Swine feces	O153:H40	NA	0	0	0	0.19	0	0.02	0	0	0	0	0.99	1	0	0	JAEOCF000000000	Peng, Z. et al. Antimicrobial resistance and population genomics of multidrug-resistant Escherichia coli in pig farms in mainland China. Nat. Commun. 2022, 13, 1–11.
AH48	China	Swine feces	O89:H38	NA	0	0	0	0.02	0	0.97	1	0.03	0	1	0.02	0	0	0	JAEOCG000000000	Peng, Z. et al. Antimicrobial resistance and population genomics of multidrug-resistant Escherichia coli in pig farms in mainland China. Nat. Commun. 2022, 13, 1–11.
AH8	China	Swine feces	O9a:H30	NA	0	0	0	0.53	0	0	0	0	0	0	0.45	0	0	0	JAEOCH000000000	Peng, Z. et al. Antimicrobial resistance and population genomics of multidrug-resistant Escherichia coli in pig farms in mainland China. Nat. Commun. 2022, 13, 1–11.
AH84	China	Swine feces	O153:H21	NA	0	0	0	0.17	0	0.97	1	0.64	0	1	0.57	0	0	0	JAEOCI000000000	Peng, Z. et al. Antimicrobial resistance and population genomics of multidrug-resistant Escherichia coli in pig farms in mainland China. Nat. Commun. 2022, 13, 1–11.
AH88	China	Swine feces	O180:H14	NA	0	0	0	0.02	0	0.02	0	0.03	0	0	0	0	0	0	JAEOCJ000000000	Peng, Z. et al. Antimicrobial resistance and population genomics of multidrug-resistant Escherichia coli in pig farms in mainland China. Nat. Commun. 2022, 13, 1–11.
AH9	China	Swine feces	O101:H9	NA	0	0	0	0.02	0	0.97	1	0.22	0	1	0	0	0	0	JAEOCK000000000	Peng, Z. et al. Antimicrobial resistance and population genomics of multidrug-resistant Escherichia coli in pig farms in mainland China. Nat. Commun. 2022, 13, 1–11.
AH90	China	Swine feces	O136:H40	NA	0	0	0	0.19	0	0.02	0	0	0	0	0.99	1	0	0	JAEOCL000000000	Peng, Z. et al. Antimicrobial resistance and population genomics of multidrug-resistant Escherichia coli in pig farms in mainland China. Nat. Commun. 2022, 13, 1–11.
AH91	China	Swine feces	O163:H16	NA	0	0	0	0.02	0	0.02	0	0.03	0	0	0	0	0	0	JAEOCM000000000	Peng, Z. et al. Antimicrobial resistance and population genomics of multidrug-resistant Escherichia coli in pig farms in mainland China. Nat. Commun. 2022, 13, 1–11.
AH96	China	Swine feces	O6:H10	NA	0	0	0	0.55	0	0.96	1	0.78	0	1	0.44	0	0	0	JAEOCN000000000	Peng, Z. et al. Antimicrobial resistance and population genomics of multidrug-resistant Escherichia coli in pig farms in mainland China. Nat. Commun. 2022, 13, 1–11.
BJ21	China	Swine feces	-:H37	NA	0	0	0	0.06	0	0	0	0.03	0	0	0.05	0	0	0	JAEOCO000000000	Peng, Z. et al. Antimicrobial resistance and population genomics of multidrug-resistant Escherichia coli in pig farms in mainland China. Nat. Commun. 2022, 13, 1–11.
BJ25	China	Swine feces	O161:H4	NA	0	0	0	0.22	0	0.97	1	0.7	0	1	0.87	1	0	0	JAEOCP000000000	Peng, Z. et al. Antimicrobial resistance and population genomics of multidrug-resistant Escherichia coli in pig farms in mainland China. Nat. Commun. 2022, 13, 1–11.
BJ32	China	Swine feces	O6:H10	NA	0	0	0	0.02	0	0	0	0	0	0	0.02	0	0	0	JAEOCQ000000000	Peng, Z. et al. Antimicrobial resistance and population genomics of multidrug-resistant Escherichia coli in pig farms in mainland China. Nat. Commun. 2022, 13, 1–11.
C040	United States	Swine feces	O71:H21	NA	0	0	0	0.21	0	0.97	1	0.78	0	1	0.96	1	0	0	NWBC00000000	Baranzoni, et al. Genome sequences of 34 shiga toxin-producing Escherichia coli isolates from swine and other sources. Genome Announc. 2017, 5, 50–52.
C056	United States	Swine feces	O-:H7	NA	0	0	0	0.02	0	0.02	0	0	0	0	0	0	0.14	0	NWBB00000000	Baranzoni, et al. Genome sequences of 34 shiga toxin-producing Escherichia coli isolates from swine and other sources. Genome Announc. 2017, 5, 50–52.
C316	United States	Swine feces	O163:H19	NA	0	0.1	0	0.02	0	0.96	1	0.21	0	1	0	0	0	0	NWAV00000000	Baranzoni, et al. Genome sequences of 34 shiga toxin-producing Escherichia coli isolates from swine and other sources. Genome Announc. 2017, 5, 50–52.
CQ1	China	Swine feces	-:H5	NA	0	0	0	0.54	0	0	0	0	0	0	0.44	0	0	0	JAEOCR000000000	Peng, Z. et al. Antimicrobial resistance and population genomics of multidrug-resistant Escherichia coli in pig farms in mainland China. Nat. Commun. 2022, 13, 1–11.
CQ10	China	Swine feces	O173:H28	NA	0	0	0	0.5	0	0.02	0	0	0	0	0.42	0	0	0	JAEOCS000000000	Peng, Z. et al. Antimicrobial resistance and population genomics of multidrug-resistant Escherichia coli in pig farms in mainland China. Nat. Commun. 2022, 13, 1–11.
CQ12	China	Swine feces	O73:H31	NA	0	0	0	0.17	0	0.02	0	0.03	0	0	0.33	0	0	0	JAEOCT000000000	Peng, Z. et al. Antimicrobial resistance and population genomics of multidrug-resistant Escherichia coli in pig farms in mainland China. Nat. Commun. 2022, 13, 1–11.
CQ14	China	Swine feces	-:H5	NA	0	0	0	0.54	0	0	0	0	0	0	0.44	0	0	0	JAEOCU000000000	Peng, Z. et al. Antimicrobial resistance and population genomics of multidrug-resistant Escherichia coli in pig farms in mainland China. Nat. Commun. 2022, 13, 1–11.
CQ15	China	Swine feces	O100:H28	NA	0	0	0	0.02	0	0.02	0	0.31	0	0	0	0	0	0	JAEOCV000000000	Peng, Z. et al. Antimicrobial resistance and population genomics of multidrug-resistant Escherichia coli in pig farms in mainland China. Nat. Commun. 2022, 13, 1–11.
CQ16	China	Swine feces	-:H5	NA	0	0	0	0.54	0	0	0	0	0	0	0.44	0	0	0	JAEOCW000000000	Peng, Z. et al. Antimicrobial resistance and population genomics of multidrug-resistant Escherichia coli in pig farms in mainland China. Nat. Commun. 2022, 13, 1–11.
CQ17	China	Swine feces	O100:H28	NA	0	0	0	0.02	0	0.02	0	0.31	0	0	0	0	0	0	JAEOCX000000000	Peng, Z. et al. Antimicrobial resistance and population genomics of multidrug-resistant Escherichia coli in pig farms in mainland China. Nat. Commun. 2022, 13, 1–11.
CQ2	China	Swine feces	O73:H31	NA	0	0	0	0.17	0	0.02	0	0.03	0	0	0.33	0	0	0	JAEOCY000000000	Peng, Z. et al. Antimicrobial resistance and population genomics of multidrug-resistant Escherichia coli in pig farms in mainland China. Nat. Commun. 2022, 13, 1–11.
CQ20	China	Swine feces	O48:H34	NA	0	0	0	0.38	0	0.02	0	0.03	0	0	0.23	0	0	0	JAEOCZ000000000	Peng, Z. et al. Antimicrobial resistance and population genomics of multidrug-resistant Escherichia coli in pig farms in mainland China. Nat. Commun. 2022, 13, 1–11.
CQ21	China	Swine feces	O9a:H9	NA	0	0	0	0.02	0	0	0	0.78	0	0	0	0	0	0	JAEODA000000000	Peng, Z. et al. Antimicrobial resistance and population genomics of multidrug-resistant Escherichia coli in pig farms in mainland China. Nat. Commun. 2022, 13, 1–11.
CQ22	China	Swine feces	O9a:H9	NA	0	0	0	0.02	0	0	0	0.78	0	0	0	0	0	0	JAEODB000000000	Peng, Z. et al. Antimicrobial resistance and population genomics of multidrug-resistant Escherichia coli in pig farms in mainland China. Nat. Commun. 2022, 13, 1–11.
CQ25	China	Swine feces	O9a:H9	NA	0	0	0	0.02	0	0	0	0.78	0	0	0	0	0	0	JAEODC000000000	Peng, Z. et al. Antimicrobial resistance and population genomics of multidrug-resistant Escherichia coli in pig farms in mainland China. Nat. Commun. 2022, 13, 1–11.
CQ26	China	Swine feces	O9a:H9	NA	0	0	0	0.02	0	0	0	0.78	0	0	0	0	0	0	JAEODD000000000	Peng, Z. et al. Antimicrobial resistance and population genomics of multidrug-resistant Escherichia coli in pig farms in mainland China. Nat. Commun. 2022, 13, 1–11.
CQ27	China	Swine feces	O28ac/O42:H32	NA	0	0	0	0.02	0	0.02	0	0.26	0	0	0	0	0.04	0	JAEODE000000000	Peng, Z. et al. Antimicrobial resistance and population genomics of multidrug-resistant Escherichia coli in pig farms in mainland China. Nat. Commun. 2022, 13, 1–11.
CQ28	China	Swine feces	O9a:H9	NA	0	0	0	0.02	0	0	0	0.78	0	0	0	0	0	0	JAEODF000000000	Peng, Z. et al. Antimicrobial resistance and population genomics of multidrug-resistant Escherichia coli in pig farms in mainland China. Nat. Commun. 2022, 13, 1–11.
CQ29	China	Swine feces	O9a:H9	NA	0	0	0	0.02	0	0	0	0.78	0	0	0	0	0	0	JAEODG000000000	Peng, Z. et al. Antimicrobial resistance and population genomics of multidrug-resistant Escherichia coli in pig farms in mainland China. Nat. Commun. 2022, 13, 1–11.
CQ3	China	Swine feces	O101:H9	NA	0	0	0	0.5	0	0	0	0	0	0	0.42	0	0	0	JAEODH000000000	Peng, Z. et al. Antimicrobial resistance and population genomics of multidrug-resistant Escherichia coli in pig farms in mainland China. Nat. Commun. 2022, 13, 1–11.
CQ30	China	Swine feces	O9a:H9	NA	0	0	0	0.02	0	0	0	0.78	0	0	0	0	0	0	JAEODI000000000	Peng, Z. et al. Antimicrobial resistance and population genomics of multidrug-resistant Escherichia coli in pig farms in mainland China. Nat. Commun. 2022, 13, 1–11.
CQ31	China	Swine feces	O8:H7	NA	0	0	0	0.5	0	0.02	0	0.03	0	0	0.43	0	0	0	JAEODJ000000000	Peng, Z. et al. Antimicrobial resistance and population genomics of multidrug-resistant Escherichia coli in pig farms in mainland China. Nat. Commun. 2022, 13, 1–11.
CQ32	China	Swine feces	O9a:H9	NA	0	0	0	0.02	0	0	0	0.78	0	0	0	0	0	0	JAEODK000000000	Peng, Z. et al. Antimicrobial resistance and population genomics of multidrug-resistant Escherichia coli in pig farms in mainland China. Nat. Commun. 2022, 13, 1–11.
CQ33	China	Swine feces	O9a:H9	NA	0	0	0	0.02	0	0	0	0.78	0	0	0	0	0	0	JAEODL000000000	Peng, Z. et al. Antimicrobial resistance and population genomics of multidrug-resistant Escherichia coli in pig farms in mainland China. Nat. Commun. 2022, 13, 1–11.
CQ34	China	Swine feces	O9a:H9	NA	0	0	0	0.02	0	0	0	0.78	0	0	0	0	0	0	JAEODM000000000	Peng, Z. et al. Antimicrobial resistance and population genomics of multidrug-resistant Escherichia coli in pig farms in mainland China. Nat. Commun. 2022, 13, 1–11.
CQ35	China	Swine feces	O9a:H9	NA	0	0	0	0.02	0	0	0	0.78	0	0	0	0	0	0	JAEODN000000000	Peng, Z. et al. Antimicrobial resistance and population genomics of multidrug-resistant Escherichia coli in pig farms in mainland China. Nat. Commun. 2022, 13, 1–11.
CQ36	China	Swine feces	O21:H21	NA	0	0	0	0.33	0	0.97	1	0.78	0	1	0.85	1	0	0	JAEODO000000000	Peng, Z. et al. Antimicrobial resistance and population genomics of multidrug-resistant Escherichia coli in pig farms in mainland China. Nat. Commun. 2022, 13, 1–11.
CQ4	China	Swine feces	O48:H34	NA	0	0	0	0.38	0	0.02	0	0.03	0	0	0.23	0	0	0	JAEODP000000000	Peng, Z. et al. Antimicrobial resistance and population genomics of multidrug-resistant Escherichia coli in pig farms in mainland China. Nat. Commun. 2022, 13, 1–11.
CQ42	China	Swine feces	O178:H7	NA	0	0	0	0.02	0	0.97	1	0.03	0	1	0.02	0	0	0	JAEODQ000000000	Peng, Z. et al. Antimicrobial resistance and population genomics of multidrug-resistant Escherichia coli in pig farms in mainland China. Nat. Commun. 2022, 13, 1–11.
CQ46	China	Swine feces	O9a:H4	NA	0	0	0	0.02	0	0	0	0.03	0	0	0	0	0	0	JAEODR000000000	Peng, Z. et al. Antimicrobial resistance and population genomics of multidrug-resistant Escherichia coli in pig farms in mainland China. Nat. Commun. 2022, 13, 1–11.
CQ48	China	Swine feces	O178:H7	NA	0	0	0	0.02	0	0.97	1	0.03	0	1	0.02	0	0	0	JAEODS000000000	Peng, Z. et al. Antimicrobial resistance and population genomics of multidrug-resistant Escherichia coli in pig farms in mainland China. Nat. Commun. 2022, 13, 1–11.
CQ51	China	Swine feces	O9a:H4	NA	0	0	0	0.02	0	0	0	0.03	0	0	0	0	0	0	JAEODT000000000	Peng, Z. et al. Antimicrobial resistance and population genomics of multidrug-resistant Escherichia coli in pig farms in mainland China. Nat. Commun. 2022, 13, 1–11.
CQ52	China	Swine feces	O8:H19	NA	0	0	0	0.52	0	0.02	0	0.03	0	0	0.44	0	0	0	JAEODU000000000	Peng, Z. et al. Antimicrobial resistance and population genomics of multidrug-resistant Escherichia coli in pig farms in mainland China. Nat. Commun. 2022, 13, 1–11.
CQ59	China	Swine feces	O101:H9	NA	0	0	0	0.19	0	0	0	0	0	0	0.98	1	0	0	JAEODV000000000	Peng, Z. et al. Antimicrobial resistance and population genomics of multidrug-resistant Escherichia coli in pig farms in mainland China. Nat. Commun. 2022, 13, 1–11.
CQ63	China	Swine feces	-:H32	NA	0	0	0	0.51	0	0	0	0.03	0	0	0.41	0	0	0	JAEODW000000000	Peng, Z. et al. Antimicrobial resistance and population genomics of multidrug-resistant Escherichia coli in pig farms in mainland China. Nat. Commun. 2022, 13, 1–11.
CQ66	China	Swine feces	O96:H5	NA	0	0	0	0.53	0	0	0	0	0	0	0.44	0	0	0	JAEODX000000000	Peng, Z. et al. Antimicrobial resistance and population genomics of multidrug-resistant Escherichia coli in pig farms in mainland China. Nat. Commun. 2022, 13, 1–11.
CQ67	China	Swine feces	-:H20	NA	0	0	0	0.02	0	0.97	1	0	0	1	0	0	0	0	JAEODY000000000	Peng, Z. et al. Antimicrobial resistance and population genomics of multidrug-resistant Escherichia coli in pig farms in mainland China. Nat. Commun. 2022, 13, 1–11.
CQ69	China	Swine feces	O10:H5	NA	0	0	0	0.02	0	0	0	0	0	0	0.02	0	0	0	JAEODZ000000000	Peng, Z. et al. Antimicrobial resistance and population genomics of multidrug-resistant Escherichia coli in pig farms in mainland China. Nat. Commun. 2022, 13, 1–11.
CQ7	China	Swine feces	-:H32	NA	0	0	0	0.02	0	0	0	0.03	0	0	0	0	0.04	0	JAEOEA000000000	Peng, Z. et al. Antimicrobial resistance and population genomics of multidrug-resistant Escherichia coli in pig farms in mainland China. Nat. Commun. 2022, 13, 1–11.
CQ72	China	Swine feces	O50:H32	NA	0	0	0	0.02	0	0	0	0.03	0	0	0.02	0	0	0	JAEOEB000000000	Peng, Z. et al. Antimicrobial resistance and population genomics of multidrug-resistant Escherichia coli in pig farms in mainland China. Nat. Commun. 2022, 13, 1–11.
CQ73	China	Swine feces	O9a:H30	NA	0	0	0	0.53	0	0	0	0	0	0	0.45	0	0	0	JAEOEC000000000	Peng, Z. et al. Antimicrobial resistance and population genomics of multidrug-resistant Escherichia coli in pig farms in mainland China. Nat. Commun. 2022, 13, 1–11.
CQ74	China	Swine feces	-:H42	NA	0	0	0	0.49	0	0.02	0	0	0	0	0.43	0	0	0	JAEOED000000000	Peng, Z. et al. Antimicrobial resistance and population genomics of multidrug-resistant Escherichia coli in pig farms in mainland China. Nat. Commun. 2022, 13, 1–11.
CQ75	China	Swine feces	O9a:H30	NA	0	0	0	0.53	0	0	0	0	0	0	0.45	0	0	0	JAEOEE000000000	Peng, Z. et al. Antimicrobial resistance and population genomics of multidrug-resistant Escherichia coli in pig farms in mainland China. Nat. Commun. 2022, 13, 1–11.
CQ77	China	Swine feces	O107:H47	NA	0	0	0	0.21	0	0	0	0.03	0	0	0.38	0	0	0	JAEOEF000000000	Peng, Z. et al. Antimicrobial resistance and population genomics of multidrug-resistant Escherichia coli in pig farms in mainland China. Nat. Commun. 2022, 13, 1–11.
CQ78	China	Swine feces	-:H4	NA	0	0	0	0.51	0	0.97	1	0.23	0	1	0.43	0	0	0	JAEOEG000000000	Peng, Z. et al. Antimicrobial resistance and population genomics of multidrug-resistant Escherichia coli in pig farms in mainland China. Nat. Commun. 2022, 13, 1–11.
CQ79	China	Swine feces	O81:H27	NA	0	0	0	0.02	0	0	0	0.3	0	0	0.02	0	0	0	JAEOEH000000000	Peng, Z. et al. Antimicrobial resistance and population genomics of multidrug-resistant Escherichia coli in pig farms in mainland China. Nat. Commun. 2022, 13, 1–11.
CQ8	China	Swine feces	O8:H11	NA	0	0	0	0.16	0	0	0	0.03	0	0	0.38	0	0	0	JAEOEI000000000	Peng, Z. et al. Antimicrobial resistance and population genomics of multidrug-resistant Escherichia coli in pig farms in mainland China. Nat. Commun. 2022, 13, 1–11.
CQ80	China	Swine feces	O9a:H30	NA	0	0	0	0.53	0	0	0	0	0	0	0.45	0	0	0	JAEOEJ000000000	Peng, Z. et al. Antimicrobial resistance and population genomics of multidrug-resistant Escherichia coli in pig farms in mainland China. Nat. Commun. 2022, 13, 1–11.
E_coli_RXD10	China	Swine feces	O101:H10	NA	0	0	0	0.41	0	0.02	0	0.03	0	0	0.73	0	0.04	0	JAEOEM000000000	Peng, Z. et al. Antimicrobial resistance and population genomics of multidrug-resistant Escherichia coli in pig farms in mainland China. Nat. Commun. 2022, 13, 1–11.
E_coli_RXD5	China	Swine feces	O101:H10	NA	0	0	0	0.42	0	0.02	0	0.03	0	0	0.73	0	0.04	0	JAEOEN000000000	Peng, Z. et al. Antimicrobial resistance and population genomics of multidrug-resistant Escherichia coli in pig farms in mainland China. Nat. Commun. 2022, 13, 1–11.
F1_365A	Australia	Swine feces	O35:H10	NA	0	0	0	0.19	0	0.02	0	0	0	0	1	1	0	0	GCA_900195415	Reid, C.J. et al. Porcine commensal escherichia coli: A reservoir for class 1 integrons associated with IS26. Microb. Genomics 2017, 3.
F1_366A	Australia	Swine feces	O136/O8:H40/H9	NA	0	0	0	0.19	0	0.02	0	0.09	0	0	1	1	0	0	GCA_900195325	Reid, C.J. et al. Porcine commensal escherichia coli: A reservoir for class 1 integrons associated with IS26. Microb. Genomics 2017, 3.
F1_400D	Australia	Swine feces	NT:H10	NA	0	0	0	0.02	0	0	0	0.26	0	0	0.02	0	0	0	GCA_900195595	Reid, C.J. et al. Porcine commensal escherichia coli: A reservoir for class 1 integrons associated with IS26. Microb. Genomics 2017, 3.
F1_401A	Australia	Swine feces	NT:H32	NA	0	0	0	0.22	0	0.21	0	0	0	0	0.87	1	0	0	GCA_900195685	Reid, C.J. et al. Porcine commensal escherichia coli: A reservoir for class 1 integrons associated with IS26. Microb. Genomics 2017, 3.
F1_401B	Australia	Swine feces	NT:H19	NA	0	0	0	0.19	0	0.31	0	0.03	0	0	1	1	0	0	GCA_900195375	Reid, C.J. et al. Porcine commensal escherichia coli: A reservoir for class 1 integrons associated with IS26. Microb. Genomics 2017, 3.
F1_402A	Australia	Swine feces	O18ab:H32	NA	0	0	0	0.19	0	0.97	1	0.23	0	1	0.99	1	0	0	GCA_900195535	Reid, C.J. et al. Porcine commensal escherichia coli: A reservoir for class 1 integrons associated with IS26. Microb. Genomics 2017, 3.
F1_402C	Australia	Swine feces	O128ac:H30	NA	0	0	0	0.4	0	0.95	1	0.31	0	1	0.87	1	0	0	GCA_900195455	Reid, C.J. et al. Porcine commensal escherichia coli: A reservoir for class 1 integrons associated with IS26. Microb. Genomics 2017, 3.
F1_402D	Australia	Swine feces	O177:H26	NA	0	0	0	0.87	1	0.02	0	0	0	1	0.43	0	0	0	GCA_900195715	Reid, C.J. et al. Porcine commensal escherichia coli: A reservoir for class 1 integrons associated with IS26. Microb. Genomics 2017, 3.
F1_402E	Australia	Swine feces	O184/O70:H26	NA	0	0	0	0.19	0	0.02	0	0	0	0	1	1	0	0	GCA_900195335	Reid, C.J. et al. Porcine commensal escherichia coli: A reservoir for class 1 integrons associated with IS26. Microb. Genomics 2017, 3.
F1_403B	Australia	Swine feces	O123:H11	NA	0	0	0	0.44	0	0	0	0.65	0	0	0.34	0	0	0	GCA_900195605	Reid, C.J. et al. Porcine commensal escherichia coli: A reservoir for class 1 integrons associated with IS26. Microb. Genomics 2017, 3.
F1_403D	Australia	Swine feces	NT:H32	NA	0	0	0	0.5	0	0.02	0	0.03	0	0	0.98	1	0	0	GCA_900195525	Reid, C.J. et al. Porcine commensal escherichia coli: A reservoir for class 1 integrons associated with IS26. Microb. Genomics 2017, 3.
F1_404A	Australia	Swine feces	NT:H11	NA	0	0	0	0.02	0	0	0	0.63	0	0	0	0	0	0	GCA_900195705	Reid, C.J. et al. Porcine commensal escherichia coli: A reservoir for class 1 integrons associated with IS26. Microb. Genomics 2017, 3.
F1_404D	Australia	Swine feces	O98:H10	NA	0	0	0	0.02	0	0.02	0	0.65	0	0	0.26	0	0	0	GCA_900195655	Reid, C.J. et al. Porcine commensal escherichia coli: A reservoir for class 1 integrons associated with IS26. Microb. Genomics 2017, 3.
F1_405C	Australia	Swine feces	O130:H26	NA	0	0	0	0.53	0	0	0	0.03	0	0	0.42	0	0	0	GCA_900195495	Reid, C.J. et al. Porcine commensal escherichia coli: A reservoir for class 1 integrons associated with IS26. Microb. Genomics 2017, 3.
F1_405E	Australia	Swine feces	O131:H4	NA	0	0	0	0.02	0	0.96	1	0.19	0	1	0.02	0	0	0	GCA_900195575	Reid, C.J. et al. Porcine commensal escherichia coli: A reservoir for class 1 integrons associated with IS26. Microb. Genomics 2017, 3.
F1_409C	Australia	Swine feces	O159:H12	NA	0	0	0	0.86	1	0.97	1	0.03	0	1	0.43	0	0	0	GCA_900195355	Reid, C.J. et al. Porcine commensal escherichia coli: A reservoir for class 1 integrons associated with IS26. Microb. Genomics 2017, 3.
F1_409D	Australia	Swine feces	O159:H12	NA	0	0	0	0.52	0	0	0	0.65	0	0	0.42	0	0	0	GCA_900195625	Reid, C.J. et al. Porcine commensal escherichia coli: A reservoir for class 1 integrons associated with IS26. Microb. Genomics 2017, 3.
F1_409E	Australia	Swine feces	O182:H9	NA	0	0	0	0.52	0	0	0	0.65	0	0	0.43	0	0	0	GCA_900195465	Reid, C.J. et al. Porcine commensal escherichia coli: A reservoir for class 1 integrons associated with IS26. Microb. Genomics 2017, 3.
F2_10A	Australia	Swine feces	NT:H38	NA	0	0	0	0.02	0	0	0	0.26	0	0	0	0	0	0	GCA_900195855	Reid, C.J. et al. Porcine commensal escherichia coli: A reservoir for class 1 integrons associated with IS26. Microb. Genomics 2017, 3.
F2_11A	Australia	Swine feces	O9:H30	NA	0	0	0	0.02	0	0	0	0	0	0	0	0	0	0	GCA_900195795	Reid, C.J. et al. Porcine commensal escherichia coli: A reservoir for class 1 integrons associated with IS26. Microb. Genomics 2017, 3.
F2_11B	Australia	Swine feces	O26:H12	NA	0	0	0	0.54	0	0	0	0.65	0	0	0.44	0	0	0	GCA_900195785	Reid, C.J. et al. Porcine commensal escherichia coli: A reservoir for class 1 integrons associated with IS26. Microb. Genomics 2017, 3.
F2_11C	Australia	Swine feces	O9:H30	NA	0	0	0	0.54	0	0	0	0.65	0	0	0.44	0	0	0	GCA_900195825	Reid, C.J. et al. Porcine commensal escherichia coli: A reservoir for class 1 integrons associated with IS26. Microb. Genomics 2017, 3.
F2_11D	Australia	Swine feces	O9/O50/O2:H32	NA	0	0	0	0.54	0	0	0	0.65	0	0	0.44	0	0	0	GCA_900195815	Reid, C.J. et al. Porcine commensal escherichia coli: A reservoir for class 1 integrons associated with IS26. Microb. Genomics 2017, 3.
F2_11E	Australia	Swine feces	O147:H40	NA	0	0	0	0.54	0	0	0	0.53	0	0	0.44	0	0	0	GCA_900195805	Reid, C.J. et al. Porcine commensal escherichia coli: A reservoir for class 1 integrons associated with IS26. Microb. Genomics 2017, 3.
F2_12A	Australia	Swine feces	O84:H5	NA	0	0	0	0.54	0	0	0	0.65	0	0	0.44	0	0	0	GCA_900196585	Reid, C.J. et al. Porcine commensal escherichia coli: A reservoir for class 1 integrons associated with IS26. Microb. Genomics 2017, 3.
F2_12B	Australia	Swine feces	O7:H4	NA	0	0	0	0.51	0	0.31	0	0	0	0	0.44	0	0	0	GCA_900196575	Reid, C.J. et al. Porcine commensal escherichia coli: A reservoir for class 1 integrons associated with IS26. Microb. Genomics 2017, 3.
F2_13A	Australia	Swine feces	O9:H30	NA	0	0	0	0.54	0	0	0	0.65	0	0	0.44	0	0	0	GCA_900195905	Reid, C.J. et al. Porcine commensal escherichia coli: A reservoir for class 1 integrons associated with IS26. Microb. Genomics 2017, 3.
F2_13B	Australia	Swine feces	O86:H10	NA	0	0	0	0.88	1	0.97	1	0.03	0	1	0.21	0	0	0	GCA_900196565	Reid, C.J. et al. Porcine commensal escherichia coli: A reservoir for class 1 integrons associated with IS26. Microb. Genomics 2017, 3.
F2_13C	Australia	Swine feces	O157:H2	NA	0	0	0	0.19	0	0.02	0	0	0	0	1	1	0	0	GCA_900196635	Reid, C.J. et al. Porcine commensal escherichia coli: A reservoir for class 1 integrons associated with IS26. Microb. Genomics 2017, 3.
F2_14A	Australia	Swine feces	O1:H27	NA	0	0	0	0.49	0	0.31	0	0.65	0	0	0.41	0	0	0	GCA_900196015	Reid, C.J. et al. Porcine commensal escherichia coli: A reservoir for class 1 integrons associated with IS26. Microb. Genomics 2017, 3.
F2_14B	Australia	Swine feces	O172:H45	NA	0	0	0	0.53	0	0	0	0.31	0	0	0.44	0	0	0	GCA_900195865	Reid, C.J. et al. Porcine commensal escherichia coli: A reservoir for class 1 integrons associated with IS26. Microb. Genomics 2017, 3.
F2_14C	Australia	Swine feces	O154:H10	NA	0	0	0	0.53	0	0	0	0.22	0	0	0.45	0	0	0	GCA_900195915	Reid, C.J. et al. Porcine commensal escherichia coli: A reservoir for class 1 integrons associated with IS26. Microb. Genomics 2017, 3.
F2_14D	Australia	Swine feces	O25:H4	NA	0	0	0	0.02	0	0.3	0	0.03	0	0	0.02	0	0	0	GCA_900195955	Reid, C.J. et al. Porcine commensal escherichia coli: A reservoir for class 1 integrons associated with IS26. Microb. Genomics 2017, 3.
F2_14E	Australia	Swine feces	O23:H45	NA	0	0	0	0.51	0	0.3	0	0	0	0	1	1	0.04	0	GCA_900195845	Reid, C.J. et al. Porcine commensal escherichia coli: A reservoir for class 1 integrons associated with IS26. Microb. Genomics 2017, 3.
F2_15A	Australia	Swine feces	NT:H32	NA	0	0	0	0.02	0	0	0	0.03	0	0	0	0	0	0	GCA_900195945	Reid, C.J. et al. Porcine commensal escherichia coli: A reservoir for class 1 integrons associated with IS26. Microb. Genomics 2017, 3.
F2_15B	Australia	Swine feces	NT:H32	NA	0	0	0	0.51	0	0.3	0	0	0	0	1	1	0.04	0	GCA_900195965	Reid, C.J. et al. Porcine commensal escherichia coli: A reservoir for class 1 integrons associated with IS26. Microb. Genomics 2017, 3.
F2_15C	Australia	Swine feces	O182:H19	NA	0	0	0	0.51	0	0	0	0.03	0	0	0.43	0	0	0	GCA_900195975	Reid, C.J. et al. Porcine commensal escherichia coli: A reservoir for class 1 integrons associated with IS26. Microb. Genomics 2017, 3.
F2_15D	Australia	Swine feces	O147:H40	NA	0	0	0	0.51	0	0.97	1	0.22	0	1	0.44	0	0	0	GCA_900195895	Reid, C.J. et al. Porcine commensal escherichia coli: A reservoir for class 1 integrons associated with IS26. Microb. Genomics 2017, 3.
F2_15F	Australia	Swine feces	NT:H32	NA	0	0	0	0.17	0	0.32	0	0.2	0	0	0.32	0	0	0	GCA_900195875	Reid, C.J. et al. Porcine commensal escherichia coli: A reservoir for class 1 integrons associated with IS26. Microb. Genomics 2017, 3.
F2_15G	Australia	Swine feces	O50/O2:H32	NA	0	0	0	0.51	0	0.97	1	0.22	0	1	0.44	0	0	0	GCA_900195925	Reid, C.J. et al. Porcine commensal escherichia coli: A reservoir for class 1 integrons associated with IS26. Microb. Genomics 2017, 3.
F2_15I	Australia	Swine feces	O130:H26	NA	0	0	0	0.5	0	0.96	1	0.03	0	1	0.98	1	0	0	GCA_900195995	Reid, C.J. et al. Porcine commensal escherichia coli: A reservoir for class 1 integrons associated with IS26. Microb. Genomics 2017, 3.
F2_16A	Australia	Swine feces	O61:H11	NA	0	0	0	0.02	0	0.02	0	0.26	0	0	0	0	0	0	GCA_900196035	Reid, C.J. et al. Porcine commensal escherichia coli: A reservoir for class 1 integrons associated with IS26. Microb. Genomics 2017, 3.
F2_16D	Australia	Swine feces	O9:H11	NA	0	0	0	0.02	0	0	0	0	0	0	0	0	0	0	GCA_900196085	Reid, C.J. et al. Porcine commensal escherichia coli: A reservoir for class 1 integrons associated with IS26. Microb. Genomics 2017, 3.
F2_16E	Australia	Swine feces	O130:H26	NA	0	0	0	0.53	0	0	0	0.22	0	0	0.45	0	0	0	GCA_900196185	Reid, C.J. et al. Porcine commensal escherichia coli: A reservoir for class 1 integrons associated with IS26. Microb. Genomics 2017, 3.
F2_16F	Australia	Swine feces	NT:H45	NA	0	0	0	0.51	0	0.3	0	0	0	0	1	1	0.04	0	GCA_900196095	Reid, C.J. et al. Porcine commensal escherichia coli: A reservoir for class 1 integrons associated with IS26. Microb. Genomics 2017, 3.
F2_17A	Australia	Swine feces	NT:H45	NA	0	0	0	0.53	0	0	0	0.22	0	0	0.45	0	0	0	GCA_900196075	Reid, C.J. et al. Porcine commensal escherichia coli: A reservoir for class 1 integrons associated with IS26. Microb. Genomics 2017, 3.
F2_17C	Australia	Swine feces	O9:H30	NA	0	0	0	0.02	0	0	0	0	0	0	0	0	0	0	GCA_900196155	Reid, C.J. et al. Porcine commensal escherichia coli: A reservoir for class 1 integrons associated with IS26. Microb. Genomics 2017, 3.
F2_18A	Australia	Swine feces	O9:H30	NA	0	0	0	0.02	0	0.96	1	0	0	1	0	0	0	0	GCA_900196125	Reid, C.J. et al. Porcine commensal escherichia coli: A reservoir for class 1 integrons associated with IS26. Microb. Genomics 2017, 3.
F2_18B	Australia	Swine feces	O98:H9	NA	0	0	0	0.53	0	0	0	0.22	0	0	0.45	0	0	0	GCA_900196135	Reid, C.J. et al. Porcine commensal escherichia coli: A reservoir for class 1 integrons associated with IS26. Microb. Genomics 2017, 3.
F2_18C	Australia	Swine feces	O108:H9	NA	0	0	0	0.02	0	0.02	0	0	0	0	0	0	0	0	GCA_900196115	Reid, C.J. et al. Porcine commensal escherichia coli: A reservoir for class 1 integrons associated with IS26. Microb. Genomics 2017, 3.
F2_18E	Australia	Swine feces	O123:H11	NA	0	0	0	0.22	0	0	0	0	0	0	0.87	1	0	0	GCA_900196175	Reid, C.J. et al. Porcine commensal escherichia coli: A reservoir for class 1 integrons associated with IS26. Microb. Genomics 2017, 3.
F2_19A	Australia	Swine feces	O24:H4	NA	0	0	0	0.49	0	0.31	0	0.65	0	0	0.41	0	0	0	GCA_900196145	Reid, C.J. et al. Porcine commensal escherichia coli: A reservoir for class 1 integrons associated with IS26. Microb. Genomics 2017, 3.
F2_19B	Australia	Swine feces	O9:H30	NA	0	0	0	0.51	0	0.97	1	0.22	0	1	0.44	0	0	0	GCA_900196105	Reid, C.J. et al. Porcine commensal escherichia coli: A reservoir for class 1 integrons associated with IS26. Microb. Genomics 2017, 3.
F2_19C	Australia	Swine feces	O9:H30	NA	0	0	0	0.02	0	0.31	0	0.03	0	0	0	0	0	0	GCA_900196225	Reid, C.J. et al. Porcine commensal escherichia coli: A reservoir for class 1 integrons associated with IS26. Microb. Genomics 2017, 3.
F2_19E	Australia	Swine feces	O9:H30	NA	0	0	0	0.02	0	0.95	1	0	0	1	0	0	0	0	GCA_900196255	Reid, C.J. et al. Porcine commensal escherichia coli: A reservoir for class 1 integrons associated with IS26. Microb. Genomics 2017, 3.
F2_1A	Australia	Swine feces	O88:H30	NA	0	0	0	0.02	0	0	0	0.65	0	0	0.02	0	0	0	GCA_900196245	Reid, C.J. et al. Porcine commensal escherichia coli: A reservoir for class 1 integrons associated with IS26. Microb. Genomics 2017, 3.
F2_1C	Australia	Swine feces	O8:H9	NA	0	0	0	1	1	0.02	0	0.3	0	1	0.84	1	0	0	GCA_900196285	Reid, C.J. et al. Porcine commensal escherichia coli: A reservoir for class 1 integrons associated with IS26. Microb. Genomics 2017, 3.
F2_1D	Australia	Swine feces	NT:H38	NA	0	0	0	0.02	0	0	0	0	0	0	0	0	0	0	GCA_900196235	Reid, C.J. et al. Porcine commensal escherichia coli: A reservoir for class 1 integrons associated with IS26. Microb. Genomics 2017, 3.
F2_20A	Australia	Swine feces	O98:H10	NA	0	0	0	1	1	0.02	0	0.3	0	1	0.84	1	0	0	GCA_900196275	Reid, C.J. et al. Porcine commensal escherichia coli: A reservoir for class 1 integrons associated with IS26. Microb. Genomics 2017, 3.
F2_20B	Australia	Swine feces	O98:H12	NA	0	0	0	0.02	0	0	0	0.26	0	0	0	0	0	0	GCA_900196265	Reid, C.J. et al. Porcine commensal escherichia coli: A reservoir for class 1 integrons associated with IS26. Microb. Genomics 2017, 3.
F2_20D	Australia	Swine feces	O9:H4	NA	0	0	0	0.5	0	0	0	0.03	0	0	0.42	0	0	0	GCA_900196315	Reid, C.J. et al. Porcine commensal escherichia coli: A reservoir for class 1 integrons associated with IS26. Microb. Genomics 2017, 3.
F2_20E	Australia	Swine feces	O121:H11	NA	0	0	0	0.5	0	0	0	0	0	0	0.42	0	0	0	GCA_900196325	Reid, C.J. et al. Porcine commensal escherichia coli: A reservoir for class 1 integrons associated with IS26. Microb. Genomics 2017, 3.
F2_20F	Australia	Swine feces	O7:H7	NA	0	0	0	1	1	0.02	0	0.3	0	1	0.84	1	0	0	GCA_900196335	Reid, C.J. et al. Porcine commensal escherichia coli: A reservoir for class 1 integrons associated with IS26. Microb. Genomics 2017, 3.
F2_21A	Australia	Swine feces	O98:H10	NA	0	0	0	0.19	0	0.02	0	0.78	0	0	0.99	1	0	0	GCA_900196365	Reid, C.J. et al. Porcine commensal escherichia coli: A reservoir for class 1 integrons associated with IS26. Microb. Genomics 2017, 3.
F2_2A	Australia	Swine feces	O138:H20	NA	0	0	0	0.02	0	0	0	0.03	0	0	0	0	0	0	GCA_900196455	Reid, C.J. et al. Porcine commensal escherichia coli: A reservoir for class 1 integrons associated with IS26. Microb. Genomics 2017, 3.
F2_2D	Australia	Swine feces	O88:H30	NA	0	0	0	0.19	0	0.3	0	0.14	0	0	0.98	1	0	0	GCA_900196525	Reid, C.J. et al. Porcine commensal escherichia coli: A reservoir for class 1 integrons associated with IS26. Microb. Genomics 2017, 3.
F2_2E	Australia	Swine feces	O1:H27	NA	0	0	0	1	1	0.97	1	0.7	0	1	0.89	1	0	0	GCA_900196425	Reid, C.J. et al. Porcine commensal escherichia coli: A reservoir for class 1 integrons associated with IS26. Microb. Genomics 2017, 3.
F2_3A	Australia	Swine feces	O138:H20	NA	0	0	0	0.53	0	0	0	0	0	0	0.45	0	0	0	GCA_900196395	Reid, C.J. et al. Porcine commensal escherichia coli: A reservoir for class 1 integrons associated with IS26. Microb. Genomics 2017, 3.
F2_3C	Australia	Swine feces	O23:H16	NA	0	0	0	0.53	0	0	0	0	0	0	0.45	0	0	0	GCA_900196465	Reid, C.J. et al. Porcine commensal escherichia coli: A reservoir for class 1 integrons associated with IS26. Microb. Genomics 2017, 3.
F2_3D	Australia	Swine feces	-	NA	0	0	0	1	1	0.97	1	0.7	0	1	0.89	1	0	0	GCA_900196495	Reid, C.J. et al. Porcine commensal escherichia coli: A reservoir for class 1 integrons associated with IS26. Microb. Genomics 2017, 3.
F2_4A	Australia	Swine feces	O26:H12	NA	0	0	0	0.89	1	0.97	1	0.03	0	1	0.19	0	0	0	GCA_900196535	Reid, C.J. et al. Porcine commensal escherichia coli: A reservoir for class 1 integrons associated with IS26. Microb. Genomics 2017, 3.
F2_4C	Australia	Swine feces	O1:H27	NA	0	0	0	0.89	1	0.97	1	0.03	0	1	0.19	0	0	0	GCA_900196555	Reid, C.J. et al. Porcine commensal escherichia coli: A reservoir for class 1 integrons associated with IS26. Microb. Genomics 2017, 3.
F2_4D	Australia	Swine feces	NT:H19	NA	0	0	0	0.02	0	0	0	0.03	0	0	0	0	0	0	GCA_900196605	Reid, C.J. et al. Porcine commensal escherichia coli: A reservoir for class 1 integrons associated with IS26. Microb. Genomics 2017, 3.
F2_5A	Australia	Swine feces	O9:H30	NA	0	0	0	0.02	0	0.77	0	0	0	0	0	0	0	0	GCA_900196345	Reid, C.J. et al. Porcine commensal escherichia coli: A reservoir for class 1 integrons associated with IS26. Microb. Genomics 2017, 3.
F2_5B	Australia	Swine feces	O11:H21	NA	0	0	0	0.53	0	0	0	0	0	0	0.45	0	0	0	GCA_900196405	Reid, C.J. et al. Porcine commensal escherichia coli: A reservoir for class 1 integrons associated with IS26. Microb. Genomics 2017, 3.
F2_5C	Australia	Swine feces	O26:H12	NA	0	0	0	0.53	0	0	0	0	0	0	0.45	0	0	0	GCA_900196415	Reid, C.J. et al. Porcine commensal escherichia coli: A reservoir for class 1 integrons associated with IS26. Microb. Genomics 2017, 3.
F2_5D	Australia	Swine feces	O88:H30	NA	0	0	0	0.02	0	0.77	0	0	0	0	0	0	0	0	GCA_900196505	Reid, C.J. et al. Porcine commensal escherichia coli: A reservoir for class 1 integrons associated with IS26. Microb. Genomics 2017, 3.
F2_6A	Australia	Swine feces	O18ab:H32	NA	0	0	0	0.89	1	0.97	1	0.03	0	1	0.19	0	0	0	GCA_900196615	Reid, C.J. et al. Porcine commensal escherichia coli: A reservoir for class 1 integrons associated with IS26. Microb. Genomics 2017, 3.
F2_7A	Australia	Swine feces	O172:H45	NA	0	0	0	0.02	0	0.97	1	0.7	0	1	0	0	0	0	GCA_900196435	Reid, C.J. et al. Porcine commensal escherichia coli: A reservoir for class 1 integrons associated with IS26. Microb. Genomics 2017, 3.
F2_7B	Australia	Swine feces	O9:H30	NA	0	0	0	0.02	0	0.3	0	0.03	0	0	0	0	0	0	GCA_900196595	Reid, C.J. et al. Porcine commensal escherichia coli: A reservoir for class 1 integrons associated with IS26. Microb. Genomics 2017, 3.
F2_7C	Australia	Swine feces	O9:H9	NA	0	0	0	0.21	0	0.97	1	0.78	0	1	0	0	0	0	GCA_900196695	Reid, C.J. et al. Porcine commensal escherichia coli: A reservoir for class 1 integrons associated with IS26. Microb. Genomics 2017, 3.
F2_8A	Australia	Swine feces	O26:H12	NA	0	0	0	0.54	0	0	0	0.65	0	0	0.44	0	0	0	GCA_900196665	Reid, C.J. et al. Porcine commensal escherichia coli: A reservoir for class 1 integrons associated with IS26. Microb. Genomics 2017, 3.
F2_8B	Australia	Swine feces	O84:H5	NA	0	0	0	0.02	0	0.97	1	0.7	0	1	0	0	0	0	GCA_900196485	Reid, C.J. et al. Porcine commensal escherichia coli: A reservoir for class 1 integrons associated with IS26. Microb. Genomics 2017, 3.
F2_8C	Australia	Swine feces	O84:H5	NA	0	0	0	0.02	0	0	0	0.23	0	0	0	0	0	0	GCA_900196675	Reid, C.J. et al. Porcine commensal escherichia coli: A reservoir for class 1 integrons associated with IS26. Microb. Genomics 2017, 3.
F2_8D	Australia	Swine feces	O9:H30	NA	0	0	0	0.19	0	0.02	0	0	0	0	1	1	0	0	GCA_900196705	Reid, C.J. et al. Porcine commensal escherichia coli: A reservoir for class 1 integrons associated with IS26. Microb. Genomics 2017, 3.
F2_9A	Australia	Swine feces	O149:H46	NA	0	0	0	0.02	0	0.73	0	0.03	0	0	0.02	0	0	0	GCA_900196715	Reid, C.J. et al. Porcine commensal escherichia coli: A reservoir for class 1 integrons associated with IS26. Microb. Genomics 2017, 3.
F2_9B	Australia	Swine feces	O50/O2:H32	NA	0	0	0	0.02	0	0.97	1	0.7	0	1	0	0	0	0	GCA_900196685	Reid, C.J. et al. Porcine commensal escherichia coli: A reservoir for class 1 integrons associated with IS26. Microb. Genomics 2017, 3.
F322	United States	Swine feces	O-:NH4	NA	0	0.1	0	0.02	0	0.99	1	0.21	0	1	0	0	0	0	NWAP00000000	Baranzoni, et al. Genome sequences of 34 shiga toxin-producing Escherichia coli isolates from swine and other sources. Genome Announc. 2017, 5, 50–52.
F339	United States	Swine feces	O152:H19	NA	0	0.1	0	0.29	0	0.96	1	0.26	0	1	0.46	0	0	0	NWAN00000000	Baranzoni, et al. Genome sequences of 34 shiga toxin-producing Escherichia coli isolates from swine and other sources. Genome Announc. 2017, 5, 50–52.
FJ26	China	Swine feces	O101:H9	NA	0	0	0	0.5	0	0	0	0	0	0	0.43	0	0	0	JAEOEO000000000	Peng, Z. et al. Antimicrobial resistance and population genomics of multidrug-resistant Escherichia coli in pig farms in mainland China. Nat. Commun. 2022, 13, 1–11.
FJ38	China	Swine feces	O101:H9	NA	0	0	0	0.5	0	0	0	0	0	0	0.43	0	0	0	JAEOEP000000000	Peng, Z. et al. Antimicrobial resistance and population genomics of multidrug-resistant Escherichia coli in pig farms in mainland China. Nat. Commun. 2022, 13, 1–11.
FY119	China	Swine feces	-:H20	NA	0	0	0	0.5	0	0.02	0	0	0	0	0.43	0	0	0	JAEOEQ000000000	Peng, Z. et al. Antimicrobial resistance and population genomics of multidrug-resistant Escherichia coli in pig farms in mainland China. Nat. Commun. 2022, 13, 1–11.
FY183	China	Swine feces	-:H4	NA	0	0	0	0.02	0	0	0	0.03	0	0	0	0	0	0	JAEOER000000000	Peng, Z. et al. Antimicrobial resistance and population genomics of multidrug-resistant Escherichia coli in pig farms in mainland China. Nat. Commun. 2022, 13, 1–11.
FY187	China	Swine feces	O125ab:H32	NA	0	0	0	0.51	0	0	0	0.29	0	0	0.41	0	0	0	JAEOES000000000	Peng, Z. et al. Antimicrobial resistance and population genomics of multidrug-resistant Escherichia coli in pig farms in mainland China. Nat. Commun. 2022, 13, 1–11.
FY197	China	Swine feces	-:H9	NA	0	0	0	0.54	0	0	0	0	0	0	0.44	0	0	0	JAEOET000000000	Peng, Z. et al. Antimicrobial resistance and population genomics of multidrug-resistant Escherichia coli in pig farms in mainland China. Nat. Commun. 2022, 13, 1–11.
FY207	China	Swine feces	O8:H12	NA	0	0.06	0	0.02	0	0.02	0	0	0	0	0.02	0	0	0	JAEOEU000000000	Peng, Z. et al. Antimicrobial resistance and population genomics of multidrug-resistant Escherichia coli in pig farms in mainland China. Nat. Commun. 2022, 13, 1–11.
FY209	China	Swine feces	O88:H33	NA	0	0	0	0.02	0	0	0	0.65	0	0	0	0	0	0	JAEOEV000000000	Peng, Z. et al. Antimicrobial resistance and population genomics of multidrug-resistant Escherichia coli in pig farms in mainland China. Nat. Commun. 2022, 13, 1–11.
FY213	China	Swine feces	O21:H51	NA	0	0	0	0.1	0	0.02	0	0.03	0	0	0.48	0	0	0	JAEOEW000000000	Peng, Z. et al. Antimicrobial resistance and population genomics of multidrug-resistant Escherichia coli in pig farms in mainland China. Nat. Commun. 2022, 13, 1–11.
FY215	China	Swine feces	O153:H42	NA	0	0	0	0.51	0	0.97	1	0	0	1	0.43	0	0	0	JAEOEX000000000	Peng, Z. et al. Antimicrobial resistance and population genomics of multidrug-resistant Escherichia coli in pig farms in mainland China. Nat. Commun. 2022, 13, 1–11.
FY216	China	Swine feces	-:H51	NA	0	0	0	0.02	0	0.02	0	0.03	0	0	0	0	0	0	JAEOEY000000000	Peng, Z. et al. Antimicrobial resistance and population genomics of multidrug-resistant Escherichia coli in pig farms in mainland China. Nat. Commun. 2022, 13, 1–11.
FY217	China	Swine feces	O33:H26	NA	0	0	0	0.54	0	0	0	0.65	0	0	0.44	0	0	0	JAEOEZ000000000	Peng, Z. et al. Antimicrobial resistance and population genomics of multidrug-resistant Escherichia coli in pig farms in mainland China. Nat. Commun. 2022, 13, 1–11.
FY219	China	Swine feces	-:H4	NA	0	0	0	0.53	0	0	0	0.64	0	0	0.45	0	0	0	JAEOFA000000000	Peng, Z. et al. Antimicrobial resistance and population genomics of multidrug-resistant Escherichia coli in pig farms in mainland China. Nat. Commun. 2022, 13, 1–11.
FY227	China	Swine feces	-:H4	NA	0	0	0	0.53	0	0	0	0.64	0	0	0.45	0	0	0	JAEOFB000000000	Peng, Z. et al. Antimicrobial resistance and population genomics of multidrug-resistant Escherichia coli in pig farms in mainland China. Nat. Commun. 2022, 13, 1–11.
FY228	China	Swine feces	-:H32	NA	0	0	0	0.53	0	0	0	0.29	0	0	0.43	0	0	0	JAEOFC000000000	Peng, Z. et al. Antimicrobial resistance and population genomics of multidrug-resistant Escherichia coli in pig farms in mainland China. Nat. Commun. 2022, 13, 1–11.
FY229	China	Swine feces	O154:H19	NA	0	0	0	0.52	0	0.02	0	0.22	0	0	0.45	0	0	0	JAEOFD000000000	Peng, Z. et al. Antimicrobial resistance and population genomics of multidrug-resistant Escherichia coli in pig farms in mainland China. Nat. Commun. 2022, 13, 1–11.
FY230	China	Swine feces	O8:H7	NA	0	0	0	0.02	0	0.97	1	0.03	0	1	0	0	0	0	JAEOFE000000000	Peng, Z. et al. Antimicrobial resistance and population genomics of multidrug-resistant Escherichia coli in pig farms in mainland China. Nat. Commun. 2022, 13, 1–11.
FY237	China	Swine feces	-:H11	NA	0	0	0	0.06	0	0	0	0.26	0	0	0.05	0	0	0	JAEOFF000000000	Peng, Z. et al. Antimicrobial resistance and population genomics of multidrug-resistant Escherichia coli in pig farms in mainland China. Nat. Commun. 2022, 13, 1–11.
FY239	China	Swine feces	O45:H10	NA	0	0	0	0.02	0	0.96	1	0.65	0	1	0	0	0	0	JAEOFG000000000	Peng, Z. et al. Antimicrobial resistance and population genomics of multidrug-resistant Escherichia coli in pig farms in mainland China. Nat. Commun. 2022, 13, 1–11.
FY240	China	Swine feces	O169:H14	NA	0	0	0	0.02	0	0.02	0	0.03	0	0	0	0	0	0	JAEOFH000000000	Peng, Z. et al. Antimicrobial resistance and population genomics of multidrug-resistant Escherichia coli in pig farms in mainland China. Nat. Commun. 2022, 13, 1–11.
FY241	China	Swine feces	O130:H45	NA	0	0	0	0.53	0	0.02	0	0.78	0	0	0.92	1	0	0	JAEOFI000000000	Peng, Z. et al. Antimicrobial resistance and population genomics of multidrug-resistant Escherichia coli in pig farms in mainland China. Nat. Commun. 2022, 13, 1–11.
FY246	China	Swine feces	O8:H12	NA	0	0.06	0	0.02	0	0.02	0	0	0	0	0.02	0	0	0	JAEOFJ000000000	Peng, Z. et al. Antimicrobial resistance and population genomics of multidrug-resistant Escherichia coli in pig farms in mainland China. Nat. Commun. 2022, 13, 1–11.
FY248	China	Swine feces	O36:H20	NA	0	0	0	0.53	0	0	0	0	0	0	0.44	0	0	0	JAEOFK000000000	Peng, Z. et al. Antimicrobial resistance and population genomics of multidrug-resistant Escherichia coli in pig farms in mainland China. Nat. Commun. 2022, 13, 1–11.
FY251	China	Swine feces	O116:H11	NA	0	0	0	0.88	1	0.97	1	0.23	0	1	0.46	0	0	0	JAEOFM000000000	Peng, Z. et al. Antimicrobial resistance and population genomics of multidrug-resistant Escherichia coli in pig farms in mainland China. Nat. Commun. 2022, 13, 1–11.
FY253	China	Swine feces	O8:H11	NA	0	0	0	0.54	0	0.02	0	0.03	0	0	0.44	0	0	0	JAEOFO000000000	Peng, Z. et al. Antimicrobial resistance and population genomics of multidrug-resistant Escherichia coli in pig farms in mainland China. Nat. Commun. 2022, 13, 1–11.
FY256	China	Swine feces	O145:H11	NA	0	0	0	0.02	0	0	0	0.26	0	0	0	0	0	0	JAEOFP000000000	Peng, Z. et al. Antimicrobial resistance and population genomics of multidrug-resistant Escherichia coli in pig farms in mainland China. Nat. Commun. 2022, 13, 1–11.
FY257	China	Swine feces	-:H38	NA	0	0	0	0.02	0	0.02	0	0.22	0	0	0	0	0	0	JAEOFQ000000000	Peng, Z. et al. Antimicrobial resistance and population genomics of multidrug-resistant Escherichia coli in pig farms in mainland China. Nat. Commun. 2022, 13, 1–11.
FY261	China	Swine feces	-:H38	NA	0	0	0	0.02	0	0.02	0	0.22	0	0	0	0	0	0	JAEOFR000000000	Peng, Z. et al. Antimicrobial resistance and population genomics of multidrug-resistant Escherichia coli in pig farms in mainland China. Nat. Commun. 2022, 13, 1–11.
FY262	China	Swine feces	O136:H5	NA	0	0	0	0.12	0	0	0	0.03	0	0	0.15	0	0	0	JAEOFS000000000	Peng, Z. et al. Antimicrobial resistance and population genomics of multidrug-resistant Escherichia coli in pig farms in mainland China. Nat. Commun. 2022, 13, 1–11.
FY267	China	Swine feces	-:H38	NA	0	0	0	0.02	0	0.02	0	0.22	0	0	0	0	0	0	JAEOFT000000000	Peng, Z. et al. Antimicrobial resistance and population genomics of multidrug-resistant Escherichia coli in pig farms in mainland China. Nat. Commun. 2022, 13, 1–11.
FY268	China	Swine feces	O8:H11	NA	0	0	0	0.54	0	0.02	0	0.03	0	0	0.44	0	0	0	JAEOFU000000000	Peng, Z. et al. Antimicrobial resistance and population genomics of multidrug-resistant Escherichia coli in pig farms in mainland China. Nat. Commun. 2022, 13, 1–11.
FY44	China	Swine feces	O9a:H4	NA	0	0	0	0.02	0	0	0	0.03	0	0	0	0	0	0	JAEOFV000000000	Peng, Z. et al. Antimicrobial resistance and population genomics of multidrug-resistant Escherichia coli in pig farms in mainland China. Nat. Commun. 2022, 13, 1–11.
FY45	China	Swine feces	O8:H18	NA	0	0	0	0.02	0	0	0	0.26	0	0	0	0	0	0	JAEOFW000000000	Peng, Z. et al. Antimicrobial resistance and population genomics of multidrug-resistant Escherichia coli in pig farms in mainland China. Nat. Commun. 2022, 13, 1–11.
FY48	China	Swine feces	O101:H10	NA	0	0	0	0.5	0	0.02	0	0.22	0	0	0.44	0	0.04	0	JAEOFX000000000	Peng, Z. et al. Antimicrobial resistance and population genomics of multidrug-resistant Escherichia coli in pig farms in mainland China. Nat. Commun. 2022, 13, 1–11.
FY66	China	Swine feces	O16:H32	NA	0	0	0	0.02	0	0	0	0.03	0	0	0	0	0	0	JAEOFY000000000	Peng, Z. et al. Antimicrobial resistance and population genomics of multidrug-resistant Escherichia coli in pig farms in mainland China. Nat. Commun. 2022, 13, 1–11.
FY74	China	Swine feces	O36:H4	NA	0	0	0	0.53	0	0	0	0	0	0	0.44	0	0	0	JAEOFZ000000000	Peng, Z. et al. Antimicrobial resistance and population genomics of multidrug-resistant Escherichia coli in pig farms in mainland China. Nat. Commun. 2022, 13, 1–11.
GD40	China	Swine feces	O11:H18	NA	0	0	0	0.5	0	0.96	1	0.03	0	1	0.43	0	0	0	JAEOGA000000000	Peng, Z. et al. Antimicrobial resistance and population genomics of multidrug-resistant Escherichia coli in pig farms in mainland China. Nat. Commun. 2022, 13, 1–11.
GS100	China	Swine feces	O128ac:H5	NA	0	0	0	0.02	0	0	0	0.29	0	0	0	0	0	0	JAEOGB000000000	Peng, Z. et al. Antimicrobial resistance and population genomics of multidrug-resistant Escherichia coli in pig farms in mainland China. Nat. Commun. 2022, 13, 1–11.
GS105	China	Swine feces	-:H11	NA	0	0	0	0.54	0	0	0	0	0	0	0.44	0	0	0	JAEOGC000000000	Peng, Z. et al. Antimicrobial resistance and population genomics of multidrug-resistant Escherichia coli in pig farms in mainland China. Nat. Commun. 2022, 13, 1–11.
GS123	China	Swine feces	O81:H27	NA	0	0	0	0.5	0	0	0	0	0	0	0.42	0	0	0	JAEOGD000000000	Peng, Z. et al. Antimicrobial resistance and population genomics of multidrug-resistant Escherichia coli in pig farms in mainland China. Nat. Commun. 2022, 13, 1–11.
GS128	China	Swine feces	O70:H11	NA	0	0	0	0.52	0	0	0	0.03	0	0	0.43	0	0	0	JAEOGE000000000	Peng, Z. et al. Antimicrobial resistance and population genomics of multidrug-resistant Escherichia coli in pig farms in mainland China. Nat. Commun. 2022, 13, 1–11.
GS133	China	Swine feces	O15:H11	NA	0	0	0	0.02	0	0	0	0.03	0	0	0	0	0	0	JAEOGF000000000	Peng, Z. et al. Antimicrobial resistance and population genomics of multidrug-resistant Escherichia coli in pig farms in mainland China. Nat. Commun. 2022, 13, 1–11.
GS138	China	Swine feces	O45:H45	NA	0	0	0	0.02	0	0.96	1	0	0	1	0.02	0	0	0	JAEOGG000000000	Peng, Z. et al. Antimicrobial resistance and population genomics of multidrug-resistant Escherichia coli in pig farms in mainland China. Nat. Commun. 2022, 13, 1–11.
GS16	China	Swine feces	O9a:H30	NA	0	0	0	0.02	0	0.02	0	0.03	0	0	0	0	0	0	JAEOGH000000000	Peng, Z. et al. Antimicrobial resistance and population genomics of multidrug-resistant Escherichia coli in pig farms in mainland China. Nat. Commun. 2022, 13, 1–11.
GS191	China	Swine feces	O125ab:H21	NA	0	0	0	0.41	0	0.02	0	0.03	0	0	0.31	0	0	0	JAEOGI000000000	Peng, Z. et al. Antimicrobial resistance and population genomics of multidrug-resistant Escherichia coli in pig farms in mainland China. Nat. Commun. 2022, 13, 1–11.
GS207	China	Swine feces	-:H31	NA	0	0	0	0.54	0	0.02	0	0.7	0	0	0.44	0	0.04	0	JAEOGJ000000000	Peng, Z. et al. Antimicrobial resistance and population genomics of multidrug-resistant Escherichia coli in pig farms in mainland China. Nat. Commun. 2022, 13, 1–11.
GS208	China	Swine feces	O11:H25	NA	0	0	0	0.52	0	0.97	1	0	0	1	0.43	0	0	0	JAEOGK000000000	Peng, Z. et al. Antimicrobial resistance and population genomics of multidrug-resistant Escherichia coli in pig farms in mainland China. Nat. Commun. 2022, 13, 1–11.
GS29	China	Swine feces	O23:H16	NA	0	0	0	0.02	0	0.32	0	0	0	0	0	0	0	0	JAEOGL000000000	Peng, Z. et al. Antimicrobial resistance and population genomics of multidrug-resistant Escherichia coli in pig farms in mainland China. Nat. Commun. 2022, 13, 1–11.
GS3	China	Swine feces	O8:H21	NA	0	0	0	0.02	0	0.97	1	0.23	0	1	0	0	0	0	JAEOGM000000000	Peng, Z. et al. Antimicrobial resistance and population genomics of multidrug-resistant Escherichia coli in pig farms in mainland China. Nat. Commun. 2022, 13, 1–11.
GS33	China	Swine feces	O10:H21	NA	0	0	0	0.02	0	0.02	0	0.03	0	0	0	0	0	0	JAEOGN000000000	Peng, Z. et al. Antimicrobial resistance and population genomics of multidrug-resistant Escherichia coli in pig farms in mainland China. Nat. Commun. 2022, 13, 1–11.
GS34	China	Swine feces	O10:H21	NA	0	0	0	0.02	0	0.02	0	0.03	0	0	0	0	0	0	JAEOGO000000000	Peng, Z. et al. Antimicrobial resistance and population genomics of multidrug-resistant Escherichia coli in pig farms in mainland China. Nat. Commun. 2022, 13, 1–11.
GS35	China	Swine feces	O10:H21	NA	0	0	0	0.02	0	0.02	0	0.03	0	0	0	0	0	0	JAEOGP000000000	Peng, Z. et al. Antimicrobial resistance and population genomics of multidrug-resistant Escherichia coli in pig farms in mainland China. Nat. Commun. 2022, 13, 1–11.
GS4	China	Swine feces	O101:H9	NA	0	0	0	0.02	0	0	0	0.65	0	0	0	0	0.04	0	JAEOGQ000000000	Peng, Z. et al. Antimicrobial resistance and population genomics of multidrug-resistant Escherichia coli in pig farms in mainland China. Nat. Commun. 2022, 13, 1–11.
GS47	China	Swine feces	O116:H40	NA	0	0	0	0.19	0	0.97	1	0.26	0	1	0.99	1	0	0	JAEOGR000000000	Peng, Z. et al. Antimicrobial resistance and population genomics of multidrug-resistant Escherichia coli in pig farms in mainland China. Nat. Commun. 2022, 13, 1–11.
GS58	China	Swine feces	O8:-	NA	0	0	0	0.53	0	0.02	0	0	0	0	0.45	0	0	0	JAEOGS000000000	Peng, Z. et al. Antimicrobial resistance and population genomics of multidrug-resistant Escherichia coli in pig farms in mainland China. Nat. Commun. 2022, 13, 1–11.
GS59	China	Swine feces	O9a:H4	NA	0	0	0	0.5	0	0.02	0	0.03	0	0	0.42	0	0	0	JAEOGT000000000	Peng, Z. et al. Antimicrobial resistance and population genomics of multidrug-resistant Escherichia coli in pig farms in mainland China. Nat. Commun. 2022, 13, 1–11.
GS6	China	Swine feces	-:H29	NA	0	0	0	0.02	0	0	0	0.03	0	0	0	0	0	0	JAEOGU000000000	Peng, Z. et al. Antimicrobial resistance and population genomics of multidrug-resistant Escherichia coli in pig farms in mainland China. Nat. Commun. 2022, 13, 1–11.
GS61	China	Swine feces	O170:H5	NA	0	0	0	0.02	0	0	0	0	0	0	0.02	0	0	0	JAEOGV000000000	Peng, Z. et al. Antimicrobial resistance and population genomics of multidrug-resistant Escherichia coli in pig farms in mainland China. Nat. Commun. 2022, 13, 1–11.
GS62	China	Swine feces	O8:-	NA	0	0	0	0.54	0	0.02	0	0	0	0	0.44	0	0	0	JAEOGW000000000	Peng, Z. et al. Antimicrobial resistance and population genomics of multidrug-resistant Escherichia coli in pig farms in mainland China. Nat. Commun. 2022, 13, 1–11.
GS72	China	Swine feces	O8:-	NA	0	0	0	0.54	0	0.02	0	0	0	0	0.44	0	0	0	JAEOGX000000000	Peng, Z. et al. Antimicrobial resistance and population genomics of multidrug-resistant Escherichia coli in pig farms in mainland China. Nat. Commun. 2022, 13, 1–11.
GS78	China	Swine feces	O8:-	NA	0	0	0	0.53	0	0.02	0	0	0	0	0.45	0	0	0	JAEOGY000000000	Peng, Z. et al. Antimicrobial resistance and population genomics of multidrug-resistant Escherichia coli in pig farms in mainland China. Nat. Commun. 2022, 13, 1–11.
GS8	China	Swine feces	O101:H9	NA	0	0	0	0.52	0	0	0	0	0	0	0.45	0	0	0	JAEOGZ000000000	Peng, Z. et al. Antimicrobial resistance and population genomics of multidrug-resistant Escherichia coli in pig farms in mainland China. Nat. Commun. 2022, 13, 1–11.
GS82	China	Swine feces	O25:H19	NA	0	0	0	0.22	0	0.32	0	0	0	0	0.87	1	0	0	JAEOHA000000000	Peng, Z. et al. Antimicrobial resistance and population genomics of multidrug-resistant Escherichia coli in pig farms in mainland China. Nat. Commun. 2022, 13, 1–11.
GS84	China	Swine feces	-:H11	NA	0	0	0	0.54	0	0	0	0	0	0	0.44	0	0	0	JAEOHB000000000	Peng, Z. et al. Antimicrobial resistance and population genomics of multidrug-resistant Escherichia coli in pig farms in mainland China. Nat. Commun. 2022, 13, 1–11.
GS85	China	Swine feces	O5:H11	NA	0	0	0	0.06	0	0	0	0.03	0	0	0.05	0	0	0	JAEOHC000000000	Peng, Z. et al. Antimicrobial resistance and population genomics of multidrug-resistant Escherichia coli in pig farms in mainland China. Nat. Commun. 2022, 13, 1–11.
GS86	China	Swine feces	O101:H10	NA	0	0	0	0.22	0	0.02	0	0.65	0	0	0.92	1	0.04	0	JAEOHD000000000	Peng, Z. et al. Antimicrobial resistance and population genomics of multidrug-resistant Escherichia coli in pig farms in mainland China. Nat. Commun. 2022, 13, 1–11.
GS93	China	Swine feces	O101:H10	NA	0	0	0	0.52	0	0	0	0.78	0	0	0.45	0	0	0	JAEOHE000000000	Peng, Z. et al. Antimicrobial resistance and population genomics of multidrug-resistant Escherichia coli in pig farms in mainland China. Nat. Commun. 2022, 13, 1–11.
GS99	China	Swine feces	-:H11	NA	0	0	0	0.54	0	0	0	0	0	0	0.44	0	0	0	JAEOHF000000000	Peng, Z. et al. Antimicrobial resistance and population genomics of multidrug-resistant Escherichia coli in pig farms in mainland China. Nat. Commun. 2022, 13, 1–11.
GX18	China	Swine feces	-:H19	NA	0	0	0	0.02	0	0.97	1	0	0	1	0	0	0	0	JAEOHG000000000	Peng, Z. et al. Antimicrobial resistance and population genomics of multidrug-resistant Escherichia coli in pig farms in mainland China. Nat. Commun. 2022, 13, 1–11.
GX29	China	Swine feces	O8:H7	NA	0	0	0	0.51	0	0.97	1	0.03	0	1	0.43	0	0	0	JAEOHH000000000	Peng, Z. et al. Antimicrobial resistance and population genomics of multidrug-resistant Escherichia coli in pig farms in mainland China. Nat. Commun. 2022, 13, 1–11.
GX37	China	Swine feces	O5:H4	NA	0	0	0	0.02	0	0.96	1	0.78	0	1	0.02	0	0	0	JAEOHI000000000	Peng, Z. et al. Antimicrobial resistance and population genomics of multidrug-resistant Escherichia coli in pig farms in mainland China. Nat. Commun. 2022, 13, 1–11.
GX38	China	Swine feces	O88:H31	NA	0	0	0	0.5	0	0.97	1	0.03	0	1	0.43	0	0	0	JAEOHJ000000000	Peng, Z. et al. Antimicrobial resistance and population genomics of multidrug-resistant Escherichia coli in pig farms in mainland China. Nat. Commun. 2022, 13, 1–11.
GZ10	China	Swine feces	O150:H26	NA	0	0	0	0.52	0	0	0	0.29	0	0	0.44	0	0	0	JAEOHK000000000	Peng, Z. et al. Antimicrobial resistance and population genomics of multidrug-resistant Escherichia coli in pig farms in mainland China. Nat. Commun. 2022, 13, 1–11.
GZ12	China	Swine feces	O149:H9	NA	0	0	0	0.02	0	0.02	0	0.03	0	0	0.02	0	0	0	JAEOHL000000000	Peng, Z. et al. Antimicrobial resistance and population genomics of multidrug-resistant Escherichia coli in pig farms in mainland China. Nat. Commun. 2022, 13, 1–11.
GZ16	China	Swine feces	-:H7	NA	0	0	0	0.02	0	0.02	0	0.03	0	0	0	0	0	0	JAEOHM000000000	Peng, Z. et al. Antimicrobial resistance and population genomics of multidrug-resistant Escherichia coli in pig farms in mainland China. Nat. Commun. 2022, 13, 1–11.
GZ18	China	Swine feces	O8:H25	NA	0	0	0	0.52	0	0.97	1	0	0	1	0.42	0	0	0	JAEOHN000000000	Peng, Z. et al. Antimicrobial resistance and population genomics of multidrug-resistant Escherichia coli in pig farms in mainland China. Nat. Commun. 2022, 13, 1–11.
GZ29	China	Swine feces	O98:H26	NA	0	0	0	0.22	0	0.09	0	0.78	0	0	0.85	1	0	0	JAEOHO000000000	Peng, Z. et al. Antimicrobial resistance and population genomics of multidrug-resistant Escherichia coli in pig farms in mainland China. Nat. Commun. 2022, 13, 1–11.
GZ31	China	Swine feces	O150:H26	NA	0	0	0	0.52	0	0	0	0.29	0	0	0.44	0	0	0	JAEOHP000000000	Peng, Z. et al. Antimicrobial resistance and population genomics of multidrug-resistant Escherichia coli in pig farms in mainland China. Nat. Commun. 2022, 13, 1–11.
GZ34	China	Swine feces	O8:H45	NA	0	0	0	0.02	0	0	0	0.26	0	0	0	0	0	0	JAEOHQ000000000	Peng, Z. et al. Antimicrobial resistance and population genomics of multidrug-resistant Escherichia coli in pig farms in mainland China. Nat. Commun. 2022, 13, 1–11.
GZ40	China	Swine feces	O45:H10	NA	0	0	0	0.02	0	0.3	0	0	0	0	0.02	0	0	0	JAEOHR000000000	Peng, Z. et al. Antimicrobial resistance and population genomics of multidrug-resistant Escherichia coli in pig farms in mainland China. Nat. Commun. 2022, 13, 1–11.
GZ43	China	Swine feces	O161:H32	NA	0	0	0	0.29	0	0	0	0	0	0	0.46	0	0	0	JAEOHS000000000	Peng, Z. et al. Antimicrobial resistance and population genomics of multidrug-resistant Escherichia coli in pig farms in mainland China. Nat. Commun. 2022, 13, 1–11.
GZ51	China	Swine feces	O103:H43	NA	0	0	0	0.02	0	0	0	0.65	0	0	0.02	0	0	0	JAEOHT000000000	Peng, Z. et al. Antimicrobial resistance and population genomics of multidrug-resistant Escherichia coli in pig farms in mainland China. Nat. Commun. 2022, 13, 1–11.
GZ55	China	Swine feces	-:H38	NA	0	0	0	0.5	0	0.02	0	0.03	0	0	0.43	0	0	0	JAEOHU000000000	Peng, Z. et al. Antimicrobial resistance and population genomics of multidrug-resistant Escherichia coli in pig farms in mainland China. Nat. Commun. 2022, 13, 1–11.
GZ64	China	Swine feces	O9a:H4	NA	0	0	0	0.02	0	0	0	0.03	0	0	0.02	0	0	0	JAEOHV000000000	Peng, Z. et al. Antimicrobial resistance and population genomics of multidrug-resistant Escherichia coli in pig farms in mainland China. Nat. Commun. 2022, 13, 1–11.
GZ86	China	Swine feces	O136:H40	NA	0	0	0	0.19	0	0.02	0	0	0	0	0.99	1	0	0	JAEOHW000000000	Peng, Z. et al. Antimicrobial resistance and population genomics of multidrug-resistant Escherichia coli in pig farms in mainland China. Nat. Commun. 2022, 13, 1–11.
GZ89	China	Swine feces	O140:-	NA	0	0	0	0.52	0	0	0	0.03	0	0	0.42	0	0	0	JAEOHX000000000	Peng, Z. et al. Antimicrobial resistance and population genomics of multidrug-resistant Escherichia coli in pig farms in mainland China. Nat. Commun. 2022, 13, 1–11.
GZ9	China	Swine feces	O98:H26	NA	0	0	0	0.22	0	0.09	0	0.78	0	0	0.96	1	0	0	JAEOHY000000000	Peng, Z. et al. Antimicrobial resistance and population genomics of multidrug-resistant Escherichia coli in pig farms in mainland China. Nat. Commun. 2022, 13, 1–11.
GZ98	China	Swine feces	O9a:H25	NA	0	0	0	0.49	0	0.97	1	0	0	1	1	1	0	0	JAEOHZ000000000	Peng, Z. et al. Antimicrobial resistance and population genomics of multidrug-resistant Escherichia coli in pig farms in mainland China. Nat. Commun. 2022, 13, 1–11.
HB11	China	Swine feces	O130:H18	NA	0	0	0	0.02	0	0	0	0	0	0	0	0	0	0	JAEOIA000000000	Peng, Z. et al. Antimicrobial resistance and population genomics of multidrug-resistant Escherichia coli in pig farms in mainland China. Nat. Commun. 2022, 13, 1–11.
HB13	China	Swine feces	O78:H4	NA	0	0	0	0.13	0	0.97	1	0.7	0	1	0.7	0	0	0	JAEOIB000000000	Peng, Z. et al. Antimicrobial resistance and population genomics of multidrug-resistant Escherichia coli in pig farms in mainland China. Nat. Commun. 2022, 13, 1–11.
HB17	China	Swine feces	O130:H18	NA	0	0	0	0.02	0	0	0	0	0	0	0	0	0	0	JAEOIC000000000	Peng, Z. et al. Antimicrobial resistance and population genomics of multidrug-resistant Escherichia coli in pig farms in mainland China. Nat. Commun. 2022, 13, 1–11.
HB22	China	Swine feces	O9a:H4	NA	0	0	0	0.5	0	0.02	0	0.03	0	0	0.42	0	0	0	JAEPWK000000000	Peng, Z. et al. Antimicrobial resistance and population genomics of multidrug-resistant Escherichia coli in pig farms in mainland China. Nat. Commun. 2022, 13, 1–11.
HB23	China	Swine feces	O8:-	NA	0	0	0	0.54	0	0.02	0	0	0	0	0.44	0	0	0	JAEOID000000000	Peng, Z. et al. Antimicrobial resistance and population genomics of multidrug-resistant Escherichia coli in pig farms in mainland China. Nat. Commun. 2022, 13, 1–11.
HB24	China	Swine feces	O83:H42	NA	0	0	0	0.5	0	0.02	0	0	0	0	0.43	0	0	0	JAEOIE000000000	Peng, Z. et al. Antimicrobial resistance and population genomics of multidrug-resistant Escherichia coli in pig farms in mainland China. Nat. Commun. 2022, 13, 1–11.
HB27	China	Swine feces	O115:H10	NA	0	0	0	0.52	0	0.02	0	0	0	0	0.44	0	0	0	JAEOIF000000000	Peng, Z. et al. Antimicrobial resistance and population genomics of multidrug-resistant Escherichia coli in pig farms in mainland China. Nat. Commun. 2022, 13, 1–11.
HB28	China	Swine feces	O8:H30	NA	0	0	0	0.52	0	0.97	1	0.03	0	1	0.43	0	0	0	JAEOIG000000000	Peng, Z. et al. Antimicrobial resistance and population genomics of multidrug-resistant Escherichia coli in pig farms in mainland China. Nat. Commun. 2022, 13, 1–11.
HB29	China	Swine feces	O182:H19	NA	0	0	0	1	1	0.02	0	0.3	0	1	0.87	1	0	0	JAEOIH000000000	Peng, Z. et al. Antimicrobial resistance and population genomics of multidrug-resistant Escherichia coli in pig farms in mainland China. Nat. Commun. 2022, 13, 1–11.
HB3	China	Swine feces	O162:H10	NA	0	0	0	0.02	0	0.3	0	0.77	0	0	0	0	0.04	0	JAEOII000000000	Peng, Z. et al. Antimicrobial resistance and population genomics of multidrug-resistant Escherichia coli in pig farms in mainland China. Nat. Commun. 2022, 13, 1–11.
HB30	China	Swine feces	O9a:H4	NA	0	0	0	0.5	0	0.02	0	0.03	0	0	0.42	0	0	0	JAEOIJ000000000	Peng, Z. et al. Antimicrobial resistance and population genomics of multidrug-resistant Escherichia coli in pig farms in mainland China. Nat. Commun. 2022, 13, 1–11.
HB33	China	Swine feces	O115:H10	NA	0	0	0	0.52	0	0.02	0	0	0	0	0.44	0	0	0	JAEOIK000000000	Peng, Z. et al. Antimicrobial resistance and population genomics of multidrug-resistant Escherichia coli in pig farms in mainland China. Nat. Commun. 2022, 13, 1–11.
HB36	China	Swine feces	O81:H27	NA	0	0	0	0.02	0	0	0	0	0	0	0	0	0	0	JAEOIL000000000	Peng, Z. et al. Antimicrobial resistance and population genomics of multidrug-resistant Escherichia coli in pig farms in mainland China. Nat. Commun. 2022, 13, 1–11.
HB37	China	Swine feces	O182:H19	NA	0	0	0	1	1	0.02	0	0.3	0	1	0.87	1	0	0	JAEOIM000000000	Peng, Z. et al. Antimicrobial resistance and population genomics of multidrug-resistant Escherichia coli in pig farms in mainland China. Nat. Commun. 2022, 13, 1–11.
HB38	China	Swine feces	O45:H45	NA	0	0	0	0.02	0	0.96	1	0	0	1	0.02	0	0	0	JAEOIN000000000	Peng, Z. et al. Antimicrobial resistance and population genomics of multidrug-resistant Escherichia coli in pig farms in mainland China. Nat. Commun. 2022, 13, 1–11.
HB4	China	Swine feces	O9a:H4	NA	0	0	0	0.5	0	0.02	0	0.03	0	0	0.42	0	0	0	JAEPWL000000000	Peng, Z. et al. Antimicrobial resistance and population genomics of multidrug-resistant Escherichia coli in pig farms in mainland China. Nat. Commun. 2022, 13, 1–11.
HB42	China	Swine feces	O162:H10	NA	0	0	0	0.02	0	0.3	0	0.77	0	0	0	0	0.04	0	JAEOIO000000000	Peng, Z. et al. Antimicrobial resistance and population genomics of multidrug-resistant Escherichia coli in pig farms in mainland China. Nat. Commun. 2022, 13, 1–11.
HB44	China	Swine feces	O157:H19	NA	0	0	0	0.02	0	0	0	0.03	0	0	0	0	0	0	JAEOIP000000000	Peng, Z. et al. Antimicrobial resistance and population genomics of multidrug-resistant Escherichia coli in pig farms in mainland China. Nat. Commun. 2022, 13, 1–11.
HB45	China	Swine feces	O5:H32	NA	0	0	0	0.17	0	0	0	0.03	0	0	0.33	0	0	0	JAEOIQ000000000	Peng, Z. et al. Antimicrobial resistance and population genomics of multidrug-resistant Escherichia coli in pig farms in mainland China. Nat. Commun. 2022, 13, 1–11.
HB50	China	Swine feces	O13/O135:-	NA	0	0	0	0.19	0	0.02	0	0	0	0	1	1	0	0	JAEOIR000000000	Peng, Z. et al. Antimicrobial resistance and population genomics of multidrug-resistant Escherichia coli in pig farms in mainland China. Nat. Commun. 2022, 13, 1–11.
HB53	China	Swine feces	O149:H12	NA	0	0	0	0.02	0	0.97	1	0.78	0	1	0	0	0	0	JAEOIS000000000	Peng, Z. et al. Antimicrobial resistance and population genomics of multidrug-resistant Escherichia coli in pig farms in mainland China. Nat. Commun. 2022, 13, 1–11.
HB55	China	Swine feces	O70:H10	NA	0	0	0	0.02	0	0.96	1	0.78	0	1	0	0	0	0	JAEOIT000000000	Peng, Z. et al. Antimicrobial resistance and population genomics of multidrug-resistant Escherichia coli in pig farms in mainland China. Nat. Commun. 2022, 13, 1–11.
HB6	China	Swine feces	O177:H11	NA	0	0	0	0.88	1	0.97	1	0.26	0	1	0.21	0	0	0	JAEOIU000000000	Peng, Z. et al. Antimicrobial resistance and population genomics of multidrug-resistant Escherichia coli in pig farms in mainland China. Nat. Commun. 2022, 13, 1–11.
HB61	China	Swine feces	O125ab:H32	NA	0	0	0	0.02	0	0.02	0	0.03	0	0	0	0	0	0	JAEOIV000000000	Peng, Z. et al. Antimicrobial resistance and population genomics of multidrug-resistant Escherichia coli in pig farms in mainland China. Nat. Commun. 2022, 13, 1–11.
HB64	China	Swine feces	O28ac/O42:H20	NA	0	0	0	0.52	0	0	0	0.65	0	0	0.45	0	0	0	JAEOIW000000000	Peng, Z. et al. Antimicrobial resistance and population genomics of multidrug-resistant Escherichia coli in pig farms in mainland China. Nat. Commun. 2022, 13, 1–11.
HB84	China	Swine feces	O65:H40	NA	0	0	0	0.02	0	0	0	0.65	0	0	0	0	0	0	JAEOIX000000000	Peng, Z. et al. Antimicrobial resistance and population genomics of multidrug-resistant Escherichia coli in pig farms in mainland China. Nat. Commun. 2022, 13, 1–11.
HLJ34	China	Swine feces	O103:H2	NA	0	0	0	0.91	1	0.97	1	0	0	1	0.44	0	0	0	JAEOIY000000000	Peng, Z. et al. Antimicrobial resistance and population genomics of multidrug-resistant Escherichia coli in pig farms in mainland China. Nat. Commun. 2022, 13, 1–11.
HLJ5	China	Swine feces	O9a:H30	NA	0	0	0	0.02	0	0.02	0	0.03	0	0	0	0	0	0	JAEOIZ000000000	Peng, Z. et al. Antimicrobial resistance and population genomics of multidrug-resistant Escherichia coli in pig farms in mainland China. Nat. Commun. 2022, 13, 1–11.
HLJ64	China	Swine feces	O101:H9	NA	0	0	0	0.02	0	0.97	1	0.26	0	1	0.02	0	0	0	JAEOJA000000000	Peng, Z. et al. Antimicrobial resistance and population genomics of multidrug-resistant Escherichia coli in pig farms in mainland China. Nat. Commun. 2022, 13, 1–11.
HN15	China	Swine feces	O81:H23	NA	0	0	0	0.02	0	0.02	0	0	0	0	0	0	0	0	JAEOJB000000000	Peng, Z. et al. Antimicrobial resistance and population genomics of multidrug-resistant Escherichia coli in pig farms in mainland China. Nat. Commun. 2022, 13, 1–11.
HUBJ12	China	Swine feces	O143:H4	NA	0	0	0	0.02	0	0.97	1	0	0	1	0	0	0	0	JAEOJC000000000	Peng, Z. et al. Antimicrobial resistance and population genomics of multidrug-resistant Escherichia coli in pig farms in mainland China. Nat. Commun. 2022, 13, 1–11.
HUBJ16	China	Swine feces	O101:H4	NA	0	0	0	0.17	0	0.02	0	0	0	0	0.27	0	0	0	JAEOJD000000000	Peng, Z. et al. Antimicrobial resistance and population genomics of multidrug-resistant Escherichia coli in pig farms in mainland China. Nat. Commun. 2022, 13, 1–11.
HUBJ20	China	Swine feces	O101:H4	NA	0	0	0	0.17	0	0.02	0	0	0	0	0.27	0	0	0	JAEOJE000000000	Peng, Z. et al. Antimicrobial resistance and population genomics of multidrug-resistant Escherichia coli in pig farms in mainland China. Nat. Commun. 2022, 13, 1–11.
HUBJ22	China	Swine feces	O9:H4	NA	0	0	0	0.02	0	0	0	0.03	0	0	0.02	0	0	0	JAEOJF000000000	Peng, Z. et al. Antimicrobial resistance and population genomics of multidrug-resistant Escherichia coli in pig farms in mainland China. Nat. Commun. 2022, 13, 1–11.
HUBJ24	China	Swine feces	O101:H4	NA	0	0	0	0.52	0	0.02	0	0.71	0	0	0.43	0	0	0	JAEOJG000000000	Peng, Z. et al. Antimicrobial resistance and population genomics of multidrug-resistant Escherichia coli in pig farms in mainland China. Nat. Commun. 2022, 13, 1–11.
HUBJ25	China	Swine feces	O128ac:H12	NA	0	0	0	0.02	0	0.02	0	0.03	0	0	0	0	0	0	JAEOJH000000000	Peng, Z. et al. Antimicrobial resistance and population genomics of multidrug-resistant Escherichia coli in pig farms in mainland China. Nat. Commun. 2022, 13, 1–11.
HUBJ28	China	Swine feces	-:H19	NA	0	0	0	0.52	0	0	0	0	0	0	0.41	0	0	0	JAEOJI000000000	Peng, Z. et al. Antimicrobial resistance and population genomics of multidrug-resistant Escherichia coli in pig farms in mainland China. Nat. Commun. 2022, 13, 1–11.
HUBJ30	China	Swine feces	O128ac:H12	NA	0	0	0	0.02	0	0.02	0	0.03	0	0	0	0	0	0	JAEOJJ000000000	Peng, Z. et al. Antimicrobial resistance and population genomics of multidrug-resistant Escherichia coli in pig farms in mainland China. Nat. Commun. 2022, 13, 1–11.
HUBJ8	China	Swine feces	O18ac:H49	NA	0	0	0	0.49	0	0.96	1	0.03	0	1	0.42	0	0	0	JAEOJK000000000	Peng, Z. et al. Antimicrobial resistance and population genomics of multidrug-resistant Escherichia coli in pig farms in mainland China. Nat. Commun. 2022, 13, 1–11.
HUBS21	China	Swine feces	O28ac/O42:H28	NA	0	0	0	0.22	0	0.02	0	0.78	0	0	0.63	0	0.04	0	JAEOJL000000000	Peng, Z. et al. Antimicrobial resistance and population genomics of multidrug-resistant Escherichia coli in pig farms in mainland China. Nat. Commun. 2022, 13, 1–11.
HUBS24	China	Swine feces	O174:H9	NA	0	0	0	0.02	0	0.02	0	0	0	0	0	0	0	0	JAEOJM000000000	Peng, Z. et al. Antimicrobial resistance and population genomics of multidrug-resistant Escherichia coli in pig farms in mainland China. Nat. Commun. 2022, 13, 1–11.
HUBS28	China	Swine feces	O101:H9	NA	0	0	0	0.5	0	0	0	0.03	0	0	0.43	0	0	0	JAEOJN000000000	Peng, Z. et al. Antimicrobial resistance and population genomics of multidrug-resistant Escherichia coli in pig farms in mainland China. Nat. Commun. 2022, 13, 1–11.
HUBS36	China	Swine feces	O11:H25	NA	0	0	0	0.02	0	0.02	0	0	0	0	0	0	0	0	JAEOJO000000000	Peng, Z. et al. Antimicrobial resistance and population genomics of multidrug-resistant Escherichia coli in pig farms in mainland China. Nat. Commun. 2022, 13, 1–11.
HUBS37	China	Swine feces	O11:H25	NA	0	0	0	0.02	0	0.02	0	0	0	0	0	0	0	0	JAEOJP000000000	Peng, Z. et al. Antimicrobial resistance and population genomics of multidrug-resistant Escherichia coli in pig farms in mainland China. Nat. Commun. 2022, 13, 1–11.
HUBS5	China	Swine feces	O11:H25	NA	0	0	0	0.52	0	0.97	1	0	0	1	0.43	0	0	0	JAEOJQ000000000	Peng, Z. et al. Antimicrobial resistance and population genomics of multidrug-resistant Escherichia coli in pig farms in mainland China. Nat. Commun. 2022, 13, 1–11.
HUN101	China	Swine feces	O28ac/O42:H25	NA	0	0	0	0.22	0	0.02	0	0	0	0	0.87	1	0	0	JAEOJR000000000	Peng, Z. et al. Antimicrobial resistance and population genomics of multidrug-resistant Escherichia coli in pig farms in mainland China. Nat. Commun. 2022, 13, 1–11.
HUN103	China	Swine feces	O8:H25	NA	0	0	0	0.02	0	0.97	1	0.22	0	1	0.02	0	0	0	JAEOJS000000000	Peng, Z. et al. Antimicrobial resistance and population genomics of multidrug-resistant Escherichia coli in pig farms in mainland China. Nat. Commun. 2022, 13, 1–11.
HUN105	China	Swine feces	O9a:H4	NA	0	0	0	0.53	0	0	0	0.03	0	0	0.42	0	0	0	JAEOJT000000000	Peng, Z. et al. Antimicrobial resistance and population genomics of multidrug-resistant Escherichia coli in pig farms in mainland China. Nat. Commun. 2022, 13, 1–11.
HUN107	China	Swine feces	O15:H18	NA	0	0	0	0.52	0	0.97	1	0	0	1	0.69	0	0	0	JAEOJU000000000	Peng, Z. et al. Antimicrobial resistance and population genomics of multidrug-resistant Escherichia coli in pig farms in mainland China. Nat. Commun. 2022, 13, 1–11.
HUN108	China	Swine feces	O36:H51	NA	0	0	0	0.52	0	0.02	0	0.03	0	0	0.43	0	0	0	JAEOJV000000000	Peng, Z. et al. Antimicrobial resistance and population genomics of multidrug-resistant Escherichia coli in pig farms in mainland China. Nat. Commun. 2022, 13, 1–11.
HUN109	China	Swine feces	O8:H4	NA	0	0	0	0.19	0	0.97	1	0.64	0	1	0.99	1	0.04	0	JAEOJW000000000	Peng, Z. et al. Antimicrobial resistance and population genomics of multidrug-resistant Escherichia coli in pig farms in mainland China. Nat. Commun. 2022, 13, 1–11.
HUN11	China	Swine feces	O108:H9	NA	0	0	0	0.22	0	0.97	1	0.03	0	1	0.87	1	0	0	JAEOJX000000000	Peng, Z. et al. Antimicrobial resistance and population genomics of multidrug-resistant Escherichia coli in pig farms in mainland China. Nat. Commun. 2022, 13, 1–11.
HUN111	China	Swine feces	O128ac:H12	NA	0	0	0	0.02	0	0.02	0	0.03	0	0	0	0	0	0	JAEOJY000000000	Peng, Z. et al. Antimicrobial resistance and population genomics of multidrug-resistant Escherichia coli in pig farms in mainland China. Nat. Commun. 2022, 13, 1–11.
HUN112	China	Swine feces	O147:H5	NA	0	0	0	0.03	0	0	0	0.26	0	0	0.14	0	0.04	0	JAEOJZ000000000	Peng, Z. et al. Antimicrobial resistance and population genomics of multidrug-resistant Escherichia coli in pig farms in mainland China. Nat. Commun. 2022, 13, 1–11.
HUN113	China	Swine feces	O8:H18	NA	0	0	0	0.54	0	0	0	0.03	0	0	0.44	0	0	0	JAEOKA000000000	Peng, Z. et al. Antimicrobial resistance and population genomics of multidrug-resistant Escherichia coli in pig farms in mainland China. Nat. Commun. 2022, 13, 1–11.
HUN115	China	Swine feces	O28ac/O42:H32	NA	0	0	0	0.02	0	0.02	0	0.03	0	0	0	0	0	0	JAEOKB000000000	Peng, Z. et al. Antimicrobial resistance and population genomics of multidrug-resistant Escherichia coli in pig farms in mainland China. Nat. Commun. 2022, 13, 1–11.
HUN127	China	Swine feces	O154:H21	NA	0	0	0	0.02	0	0.97	1	0.23	0	1	0	0	0	0	JAEOKC000000000	Peng, Z. et al. Antimicrobial resistance and population genomics of multidrug-resistant Escherichia coli in pig farms in mainland China. Nat. Commun. 2022, 13, 1–11.
HUN128	China	Swine feces	-:H30	NA	0	0	0	0.02	0	0.02	0	0.03	0	0	0	0	0	0	JAEOKD000000000	Peng, Z. et al. Antimicrobial resistance and population genomics of multidrug-resistant Escherichia coli in pig farms in mainland China. Nat. Commun. 2022, 13, 1–11.
HUN129	China	Swine feces	-:H51	NA	0	0	0	0.52	0	0.02	0	0.03	0	0	0.43	0	0	0	JAEOKE000000000	Peng, Z. et al. Antimicrobial resistance and population genomics of multidrug-resistant Escherichia coli in pig farms in mainland China. Nat. Commun. 2022, 13, 1–11.
HUN13	China	Swine feces	O116:H38	NA	0	0	0	0.02	0	0	0	0	0	0	0	0	0	0	JAEOKF000000000	Peng, Z. et al. Antimicrobial resistance and population genomics of multidrug-resistant Escherichia coli in pig farms in mainland China. Nat. Commun. 2022, 13, 1–11.
HUN14	China	Swine feces	O28ac/O42:H32	NA	0	0	0	0.02	0	0.02	0	0.26	0	0	0	0	0.04	0	JAEOKG000000000	Peng, Z. et al. Antimicrobial resistance and population genomics of multidrug-resistant Escherichia coli in pig farms in mainland China. Nat. Commun. 2022, 13, 1–11.
HUN15	China	Swine feces	O148:H30	NA	0	0	0	0.02	0	0	0	0.03	0	0	0	0	0	0	JAEOKH000000000	Peng, Z. et al. Antimicrobial resistance and population genomics of multidrug-resistant Escherichia coli in pig farms in mainland China. Nat. Commun. 2022, 13, 1–11.
HUN16	China	Swine feces	O9a:H30	NA	0	0	0	0.02	0	0.02	0	0.03	0	0	0	0	0	0	JAEOKI000000000	Peng, Z. et al. Antimicrobial resistance and population genomics of multidrug-resistant Escherichia coli in pig farms in mainland China. Nat. Commun. 2022, 13, 1–11.
HUN18	China	Swine feces	O7:H23	NA	0	0	0	0.54	0	0.02	0	0	0	0	0.44	0	0	0	JAEOKJ000000000	Peng, Z. et al. Antimicrobial resistance and population genomics of multidrug-resistant Escherichia coli in pig farms in mainland China. Nat. Commun. 2022, 13, 1–11.
HUN19	China	Swine feces	O83:H42	NA	0	0	0	0.02	0	0	0	0.21	0	0	0	0	0	0	JAEOKK000000000	Peng, Z. et al. Antimicrobial resistance and population genomics of multidrug-resistant Escherichia coli in pig farms in mainland China. Nat. Commun. 2022, 13, 1–11.
HUN20	China	Swine feces	O81:H31	NA	0	0	0	0.22	0	0.97	1	0.65	0	1	0.87	1	0	0	JAEOKL000000000	Peng, Z. et al. Antimicrobial resistance and population genomics of multidrug-resistant Escherichia coli in pig farms in mainland China. Nat. Commun. 2022, 13, 1–11.
HUN23	China	Swine feces	O101:H10	NA	0	0	0	0.22	0	0	0	0	0	0	0.87	1	0.04	0	JAEOKM000000000	Peng, Z. et al. Antimicrobial resistance and population genomics of multidrug-resistant Escherichia coli in pig farms in mainland China. Nat. Commun. 2022, 13, 1–11.
HUN24	China	Swine feces	O128ac:H35	NA	0	0	0	0.02	0	0.02	0	0	0	0	0.02	0	0	0	JAEOKN000000000	Peng, Z. et al. Antimicrobial resistance and population genomics of multidrug-resistant Escherichia coli in pig farms in mainland China. Nat. Commun. 2022, 13, 1–11.
HUN26	China	Swine feces	O15:H45	NA	0	0	0	0.19	0	0.97	1	0.7	0	1	0.99	1	0	0	JAEOKO000000000	Peng, Z. et al. Antimicrobial resistance and population genomics of multidrug-resistant Escherichia coli in pig farms in mainland China. Nat. Commun. 2022, 13, 1–11.
HUN27	China	Swine feces	-:H16	NA	0	0	0	0.02	0	0.13	0	0.03	0	0	0	0	0	0	JAEOKP000000000	Peng, Z. et al. Antimicrobial resistance and population genomics of multidrug-resistant Escherichia coli in pig farms in mainland China. Nat. Commun. 2022, 13, 1–11.
HUN29	China	Swine feces	-:H16	NA	0	0	0	0.02	0	0.13	0	0.03	0	0	0	0	0	0	JAEOKQ000000000	Peng, Z. et al. Antimicrobial resistance and population genomics of multidrug-resistant Escherichia coli in pig farms in mainland China. Nat. Commun. 2022, 13, 1–11.
HUN38	China	Swine feces	O38:H26	NA	0	0	0	0.02	0	0	0	0.26	0	0	0.02	0	0.04	0	JAEOKR000000000	Peng, Z. et al. Antimicrobial resistance and population genomics of multidrug-resistant Escherichia coli in pig farms in mainland China. Nat. Commun. 2022, 13, 1–11.
HUN39	China	Swine feces	O8:-	NA	0	0	0	0.52	0	0.02	0	0	0	0	0.44	0	0	0	JAEOKS000000000	Peng, Z. et al. Antimicrobial resistance and population genomics of multidrug-resistant Escherichia coli in pig farms in mainland China. Nat. Commun. 2022, 13, 1–11.
HUN4	China	Swine feces	-:H20	NA	0	0	0	0.5	0	0.02	0	0	0	0	0.43	0	0	0	JAEOKT000000000	Peng, Z. et al. Antimicrobial resistance and population genomics of multidrug-resistant Escherichia coli in pig farms in mainland China. Nat. Commun. 2022, 13, 1–11.
HUN45	China	Swine feces	O178:H7	NA	0	0	0	0.02	0	0.97	1	0.03	0	1	0.02	0	0	0	JAEOKU000000000	Peng, Z. et al. Antimicrobial resistance and population genomics of multidrug-resistant Escherichia coli in pig farms in mainland China. Nat. Commun. 2022, 13, 1–11.
HUN49	China	Swine feces	-:H32	NA	0	0	0	0.02	0	0	0	0.26	0	0	0.02	0	0.04	0	JAEOKV000000000	Peng, Z. et al. Antimicrobial resistance and population genomics of multidrug-resistant Escherichia coli in pig farms in mainland China. Nat. Commun. 2022, 13, 1–11.
HUN50	China	Swine feces	O7:H23	NA	0	0	0	0.54	0	0.02	0	0	0	0	0.44	0	0	0	JAEOKW000000000	Peng, Z. et al. Antimicrobial resistance and population genomics of multidrug-resistant Escherichia coli in pig farms in mainland China. Nat. Commun. 2022, 13, 1–11.
HUN56	China	Swine feces	O178:H7	NA	0	0	0	0.02	0	0.97	1	0.03	0	1	0.02	0	0	0	JAEOKX000000000	Peng, Z. et al. Antimicrobial resistance and population genomics of multidrug-resistant Escherichia coli in pig farms in mainland China. Nat. Commun. 2022, 13, 1–11.
HUN58	China	Swine feces	O108:H9	NA	0	0	0	0.22	0	0.97	1	0.03	0	1	0.87	1	0	0	JAEOKY000000000	Peng, Z. et al. Antimicrobial resistance and population genomics of multidrug-resistant Escherichia coli in pig farms in mainland China. Nat. Commun. 2022, 13, 1–11.
HUN59	China	Swine feces	O108:H9	NA	0	0	0	0.02	0	0.97	1	0.03	0	1	0.06	0	0	0	JAEOKZ000000000	Peng, Z. et al. Antimicrobial resistance and population genomics of multidrug-resistant Escherichia coli in pig farms in mainland China. Nat. Commun. 2022, 13, 1–11.
HUN7	China	Swine feces	O1:H27	NA	0	0	0	0.02	0	0.02	0	0.03	0	0	0	0	0	0	JAEOLA000000000	Peng, Z. et al. Antimicrobial resistance and population genomics of multidrug-resistant Escherichia coli in pig farms in mainland China. Nat. Commun. 2022, 13, 1–11.
HUN71	China	Swine feces	O36:H51	NA	0	0	0	0.52	0	0.02	0	0.03	0	0	0.43	0	0	0	JAEOLB000000000	Peng, Z. et al. Antimicrobial resistance and population genomics of multidrug-resistant Escherichia coli in pig farms in mainland China. Nat. Commun. 2022, 13, 1–11.
HUN72	China	Swine feces	O9a:H9	NA	0	0	0	0.5	0	0.97	1	0	0	1	0.42	0	0	0	JAEOLC000000000	Peng, Z. et al. Antimicrobial resistance and population genomics of multidrug-resistant Escherichia coli in pig farms in mainland China. Nat. Commun. 2022, 13, 1–11.
HUN75	China	Swine feces	-:H30	NA	0	0	0	0.02	0	0.02	0	0.03	0	0	0	0	0	0	JAEOLD000000000	Peng, Z. et al. Antimicrobial resistance and population genomics of multidrug-resistant Escherichia coli in pig farms in mainland China. Nat. Commun. 2022, 13, 1–11.
HUN77	China	Swine feces	O101:H9	NA	0	0	0	0.02	0	0.97	1	0.26	0	1	0.02	0	0	0	JAEOLE000000000	Peng, Z. et al. Antimicrobial resistance and population genomics of multidrug-resistant Escherichia coli in pig farms in mainland China. Nat. Commun. 2022, 13, 1–11.
HUN78	China	Swine feces	O82:H8	NA	0	0	0	0.5	0	0.97	1	0.03	0	1	0.43	0	0	0	JAEOLF000000000	Peng, Z. et al. Antimicrobial resistance and population genomics of multidrug-resistant Escherichia coli in pig farms in mainland China. Nat. Commun. 2022, 13, 1–11.
HUN8	China	Swine feces	O8:H11	NA	0	0	0	0.02	0	0	0	0.26	0	0	0.02	0	0.04	0	JAEOLG000000000	Peng, Z. et al. Antimicrobial resistance and population genomics of multidrug-resistant Escherichia coli in pig farms in mainland China. Nat. Commun. 2022, 13, 1–11.
HUN80	China	Swine feces	O130:H26	NA	0	0	0	0.54	0	0	0	0	0	0	0.44	0	0	0	JAEOLH000000000	Peng, Z. et al. Antimicrobial resistance and population genomics of multidrug-resistant Escherichia coli in pig farms in mainland China. Nat. Commun. 2022, 13, 1–11.
HUN82	China	Swine feces	O9a:H10	NA	0	0	0	0.02	0	0	0	0	0	0	0	0	0.04	0	JAEOLI000000000	Peng, Z. et al. Antimicrobial resistance and population genomics of multidrug-resistant Escherichia coli in pig farms in mainland China. Nat. Commun. 2022, 13, 1–11.
HUN83	China	Swine feces	O9a:H4	NA	0	0	0	0.53	0	0	0	0.03	0	0	0.42	0	0	0	JAEOLJ000000000	Peng, Z. et al. Antimicrobial resistance and population genomics of multidrug-resistant Escherichia coli in pig farms in mainland China. Nat. Commun. 2022, 13, 1–11.
HUN84	China	Swine feces	O60:H5	NA	0	0	0	0.52	0	0	0	0	0	0	0.41	0	0	0	JAEOLK000000000	Peng, Z. et al. Antimicrobial resistance and population genomics of multidrug-resistant Escherichia coli in pig farms in mainland China. Nat. Commun. 2022, 13, 1–11.
HUN89	China	Swine feces	O101:H10	NA	0	0	0	0.52	0	0.02	0	0	0	0	0.43	0	0.04	0	JAEOLL000000000	Peng, Z. et al. Antimicrobial resistance and population genomics of multidrug-resistant Escherichia coli in pig farms in mainland China. Nat. Commun. 2022, 13, 1–11.
HUN9	China	Swine feces	O166:H15	NA	0	0	0	0.5	0	0.02	0	0	0	0	0.43	0	0	0	JAEOLM000000000	Peng, Z. et al. Antimicrobial resistance and population genomics of multidrug-resistant Escherichia coli in pig farms in mainland China. Nat. Commun. 2022, 13, 1–11.
HUN92	China	Swine feces	O130:H45	NA	0	0	0	0.52	0	0.02	0	0.03	0	0	0.43	0	0	0	JAEOLN000000000	Peng, Z. et al. Antimicrobial resistance and population genomics of multidrug-resistant Escherichia coli in pig farms in mainland China. Nat. Commun. 2022, 13, 1–11.
HUN94	China	Swine feces	O35:H12	NA	0	0	0	0.02	0	0.02	0	0	0	0	0	0	0	0	JAEOLO000000000	Peng, Z. et al. Antimicrobial resistance and population genomics of multidrug-resistant Escherichia coli in pig farms in mainland China. Nat. Commun. 2022, 13, 1–11.
HUNJ27	China	Swine feces	O101:H9	NA	0	0	0	0.02	0	0.97	1	0	0	1	0.02	0	0	0	JAEOLP000000000	Peng, Z. et al. Antimicrobial resistance and population genomics of multidrug-resistant Escherichia coli in pig farms in mainland China. Nat. Commun. 2022, 13, 1–11.
HUNS32	China	Swine feces	O101:H4	NA	0	0	0	0.51	0	0.97	1	0	0	1	0.43	0	0.04	0	JAEOLQ000000000	Peng, Z. et al. Antimicrobial resistance and population genomics of multidrug-resistant Escherichia coli in pig farms in mainland China. Nat. Commun. 2022, 13, 1–11.
HUNS33	China	Swine feces	O174:H9	NA	0	0	0	0.02	0	0.02	0	0	0	0	0	0	0	0	JAEOLR000000000	Peng, Z. et al. Antimicrobial resistance and population genomics of multidrug-resistant Escherichia coli in pig farms in mainland China. Nat. Commun. 2022, 13, 1–11.
HUNS34	China	Swine feces	O76:H51	NA	0	0	0	0.52	0	0.02	0	0.03	0	0	0.92	1	0	0	JAEOLS000000000	Peng, Z. et al. Antimicrobial resistance and population genomics of multidrug-resistant Escherichia coli in pig farms in mainland China. Nat. Commun. 2022, 13, 1–11.
HUNS46	China	Swine feces	-:H7	NA	0	0	0	0.02	0	0.02	0	0.26	0	0	0	0	0.04	0	JAEOLT000000000	Peng, Z. et al. Antimicrobial resistance and population genomics of multidrug-resistant Escherichia coli in pig farms in mainland China. Nat. Commun. 2022, 13, 1–11.
HUNS48	China	Swine feces	-:H19	NA	0	0	0	0.02	0	0	0	0.78	0	0	0.02	0	0	0	JAEOLU000000000	Peng, Z. et al. Antimicrobial resistance and population genomics of multidrug-resistant Escherichia coli in pig farms in mainland China. Nat. Commun. 2022, 13, 1–11.
JL33	China	Swine feces	O9a:H9	NA	0	0	0	0.02	0	0.32	0	0.22	0	0	0	0	0	0	JAEOLV000000000	Peng, Z. et al. Antimicrobial resistance and population genomics of multidrug-resistant Escherichia coli in pig farms in mainland China. Nat. Commun. 2022, 13, 1–11.
JS77	China	Swine feces	O175:H16	NA	0	0	0	0.5	0	0.97	1	0	0	1	0.43	0	0	0	JAEOLW000000000	Peng, Z. et al. Antimicrobial resistance and population genomics of multidrug-resistant Escherichia coli in pig farms in mainland China. Nat. Commun. 2022, 13, 1–11.
JX10	China	Swine feces	O101:H10	NA	0	0	0	0.5	0	0	0	0	0	0	0.43	0	0.04	0	JAEOLX000000000	Peng, Z. et al. Antimicrobial resistance and population genomics of multidrug-resistant Escherichia coli in pig farms in mainland China. Nat. Commun. 2022, 13, 1–11.
JX12	China	Swine feces	O87:H7	NA	0	0	0	0.5	0	0.96	1	0	0	1	0.42	0	0	0	JAEOLY000000000	Peng, Z. et al. Antimicrobial resistance and population genomics of multidrug-resistant Escherichia coli in pig farms in mainland China. Nat. Commun. 2022, 13, 1–11.
JX13	China	Swine feces	O101:H9	NA	0	0	0	0.52	0	0	0	0	0	0	0.45	0	0	0	JAEOLZ000000000	Peng, Z. et al. Antimicrobial resistance and population genomics of multidrug-resistant Escherichia coli in pig farms in mainland China. Nat. Commun. 2022, 13, 1–11.
JX16	China	Swine feces	O101:H9	NA	0	0	0	0.52	0	0	0	0	0	0	0.45	0	0	0	JAEOMA000000000	Peng, Z. et al. Antimicrobial resistance and population genomics of multidrug-resistant Escherichia coli in pig farms in mainland China. Nat. Commun. 2022, 13, 1–11.
JX18	China	Swine feces	-:H18	NA	0	0	0	0.02	0	0	0	0	0	0	0	0	0	0	JAEOMB000000000	Peng, Z. et al. Antimicrobial resistance and population genomics of multidrug-resistant Escherichia coli in pig farms in mainland China. Nat. Commun. 2022, 13, 1–11.
JX21	China	Swine feces	O159:H51	NA	0	0	0	0.52	0	0.02	0	0.03	0	0	0.43	0	0	0	JAEOMC000000000	Peng, Z. et al. Antimicrobial resistance and population genomics of multidrug-resistant Escherichia coli in pig farms in mainland China. Nat. Commun. 2022, 13, 1–11.
JX23	China	Swine feces	O128ac:H12	NA	0	0	0	0.52	0	0.02	0	0.03	0	0	0.43	0	0	0	JAEOMD000000000	Peng, Z. et al. Antimicrobial resistance and population genomics of multidrug-resistant Escherichia coli in pig farms in mainland China. Nat. Commun. 2022, 13, 1–11.
JX25	China	Swine feces	O1:H8	NA	0	0	0	0.3	0	0.97	1	0.03	0	1	0.46	0	0	0	JAEOME000000000	Peng, Z. et al. Antimicrobial resistance and population genomics of multidrug-resistant Escherichia coli in pig farms in mainland China. Nat. Commun. 2022, 13, 1–11.
JX26	China	Swine feces	O7:H51	NA	0	0	0	0.02	0	0.02	0	0.03	0	0	0.02	0	0	0	JAEOMF000000000	Peng, Z. et al. Antimicrobial resistance and population genomics of multidrug-resistant Escherichia coli in pig farms in mainland China. Nat. Commun. 2022, 13, 1–11.
JX38	China	Swine feces	O10:H21	NA	0	0	0	0.02	0	0.02	0	0.03	0	0	0	0	0	0	JAEOMG000000000	Peng, Z. et al. Antimicrobial resistance and population genomics of multidrug-resistant Escherichia coli in pig farms in mainland China. Nat. Commun. 2022, 13, 1–11.
JX39	China	Swine feces	O101:H9	NA	0	0	0	0.51	0	0.97	1	0.03	0	1	0.43	0	0	0	JAEOMH000000000	Peng, Z. et al. Antimicrobial resistance and population genomics of multidrug-resistant Escherichia coli in pig farms in mainland China. Nat. Commun. 2022, 13, 1–11.
JX4	China	Swine feces	-:H11	NA	0	0	0	0.5	0	0.97	1	0.03	0	1	0.47	0	0	0	JAEOMI000000000	Peng, Z. et al. Antimicrobial resistance and population genomics of multidrug-resistant Escherichia coli in pig farms in mainland China. Nat. Commun. 2022, 13, 1–11.
JX40	China	Swine feces	O28ac/O42:H32	NA	0	0	0	0.54	0	0.96	1	0	0	1	0.43	0	0	0	JAEOMJ000000000	Peng, Z. et al. Antimicrobial resistance and population genomics of multidrug-resistant Escherichia coli in pig farms in mainland China. Nat. Commun. 2022, 13, 1–11.
JX42	China	Swine feces	-:H11	NA	0	0	0	0.5	0	0.97	1	0.03	0	1	0.47	0	0	0	JAEOMK000000000	Peng, Z. et al. Antimicrobial resistance and population genomics of multidrug-resistant Escherichia coli in pig farms in mainland China. Nat. Commun. 2022, 13, 1–11.
JX45	China	Swine feces	O9:H9	NA	0	0	0	0.19	0	0.02	0	0	0	0	1	1	0	0	JAEOML000000000	Peng, Z. et al. Antimicrobial resistance and population genomics of multidrug-resistant Escherichia coli in pig farms in mainland China. Nat. Commun. 2022, 13, 1–11.
LN10	China	Swine feces	O9a:H4	NA	0	0	0	0.52	0	0	0	0.03	0	0	0.42	0	0	0	JAEOMM000000000	Peng, Z. et al. Antimicrobial resistance and population genomics of multidrug-resistant Escherichia coli in pig farms in mainland China. Nat. Commun. 2022, 13, 1–11.
LN13	China	Swine feces	O98:H10	NA	0	0	0	0.5	0	0.02	0	0	0	0	1	1	0	0	JAEOMN000000000	Peng, Z. et al. Antimicrobial resistance and population genomics of multidrug-resistant Escherichia coli in pig farms in mainland China. Nat. Commun. 2022, 13, 1–11.
LN32	China	Swine feces	O9a:H4	NA	0	0	0	0.52	0	0	0	0.03	0	0	0.42	0	0	0	JAEOMO000000000	Peng, Z. et al. Antimicrobial resistance and population genomics of multidrug-resistant Escherichia coli in pig farms in mainland China. Nat. Commun. 2022, 13, 1–11.
LN35	China	Swine feces	-:H16	NA	0	0	0	0.02	0	0.02	0	0.22	0	0	0	0	0	0	JAEOMP000000000	Peng, Z. et al. Antimicrobial resistance and population genomics of multidrug-resistant Escherichia coli in pig farms in mainland China. Nat. Commun. 2022, 13, 1–11.
LN36	China	Swine feces	O9:H18	NA	0	0	0	0.52	0	0.02	0	0.78	0	0	0.43	0	0	0	JAEOMQ000000000	Peng, Z. et al. Antimicrobial resistance and population genomics of multidrug-resistant Escherichia coli in pig farms in mainland China. Nat. Commun. 2022, 13, 1–11.
LN42	China	Swine feces	-:H25	NA	0	0	0	0.53	0	0.32	0	0.03	0	0	0.44	0	0	0	JAEOMR000000000	Peng, Z. et al. Antimicrobial resistance and population genomics of multidrug-resistant Escherichia coli in pig farms in mainland China. Nat. Commun. 2022, 13, 1–11.
LN43	China	Swine feces	O153:H34	NA	0	0	0	0.22	0	0.02	0	0.7	0	0	0.87	1	0	0	JAEOMS000000000	Peng, Z. et al. Antimicrobial resistance and population genomics of multidrug-resistant Escherichia coli in pig farms in mainland China. Nat. Commun. 2022, 13, 1–11.
LN44	China	Swine feces	-:H4	NA	0	0	0	0.53	0	0	0	0	0	0	0.44	0	0	0	JAEOMT000000000	Peng, Z. et al. Antimicrobial resistance and population genomics of multidrug-resistant Escherichia coli in pig farms in mainland China. Nat. Commun. 2022, 13, 1–11.
LN59	China	Swine feces	O98:H10	NA	0	0	0	0.5	0	0.02	0	0	0	0	1	1	0	0	JAEOMU000000000	Peng, Z. et al. Antimicrobial resistance and population genomics of multidrug-resistant Escherichia coli in pig farms in mainland China. Nat. Commun. 2022, 13, 1–11.
LN62	China	Swine feces	O125ab:H25	NA	0	0	0	0.02	0	0.97	1	0.23	0	1	0	0	0	0	JAEOMV000000000	Peng, Z. et al. Antimicrobial resistance and population genomics of multidrug-resistant Escherichia coli in pig farms in mainland China. Nat. Commun. 2022, 13, 1–11.
LN64	China	Swine feces	O8:H28	NA	0	0	0	0.02	0	0.97	1	0	0	1	0.02	0	0	0	JAEOMW000000000	Peng, Z. et al. Antimicrobial resistance and population genomics of multidrug-resistant Escherichia coli in pig farms in mainland China. Nat. Commun. 2022, 13, 1–11.
LN69	China	Swine feces	O88:H31	NA	0	0	0	0.5	0	0.97	1	0.03	0	1	0.43	0	0	0	JAEOMX000000000	Peng, Z. et al. Antimicrobial resistance and population genomics of multidrug-resistant Escherichia coli in pig farms in mainland China. Nat. Commun. 2022, 13, 1–11.
LN73	China	Swine feces	O76:H32	NA	0	0	0	0.5	0	0.02	0	0.03	0	0	0.43	0	0	0	JAEOMY000000000	Peng, Z. et al. Antimicrobial resistance and population genomics of multidrug-resistant Escherichia coli in pig farms in mainland China. Nat. Commun. 2022, 13, 1–11.
LN74	China	Swine feces	O11:H32	NA	0	0	0	0.14	0	0	0	0.65	0	0	0.3	0	0	0	JAEOMZ000000000	Peng, Z. et al. Antimicrobial resistance and population genomics of multidrug-resistant Escherichia coli in pig farms in mainland China. Nat. Commun. 2022, 13, 1–11.
LN75	China	Swine feces	O11:H32	NA	0	0	0	0.14	0	0	0	0.65	0	0	0.3	0	0	0	JAEONA000000000	Peng, Z. et al. Antimicrobial resistance and population genomics of multidrug-resistant Escherichia coli in pig farms in mainland China. Nat. Commun. 2022, 13, 1–11.
NMG10	China	Swine feces	O83:H42	NA	0	0	0	0.5	0	0.02	0	0.65	0	0	0.43	0	0	0	JAEONB000000000	Peng, Z. et al. Antimicrobial resistance and population genomics of multidrug-resistant Escherichia coli in pig farms in mainland China. Nat. Commun. 2022, 13, 1–11.
NMG12	China	Swine feces	-:H45	NA	0	0	0	0.5	0	0.02	0	0	0	0	0.43	0	0	0	JAEONC000000000	Peng, Z. et al. Antimicrobial resistance and population genomics of multidrug-resistant Escherichia coli in pig farms in mainland China. Nat. Commun. 2022, 13, 1–11.
NMG22	China	Swine feces	O91:H10	NA	0	0	0	0.02	0	0.02	0	0	0	0	0	0	0	0	JAEOND000000000	Peng, Z. et al. Antimicrobial resistance and population genomics of multidrug-resistant Escherichia coli in pig farms in mainland China. Nat. Commun. 2022, 13, 1–11.
NMG24	China	Swine feces	O75:H21	NA	0	0	0	0.02	0	0.97	1	0.23	0	1	0	0	0	0	JAEONE000000000	Peng, Z. et al. Antimicrobial resistance and population genomics of multidrug-resistant Escherichia coli in pig farms in mainland China. Nat. Commun. 2022, 13, 1–11.
NMG25	China	Swine feces	O23:H16	NA	0	0	0	0.02	0	0.02	0	0	0	0	0	0	0	0	JAEONF000000000	Peng, Z. et al. Antimicrobial resistance and population genomics of multidrug-resistant Escherichia coli in pig farms in mainland China. Nat. Commun. 2022, 13, 1–11.
NMG29	China	Swine feces	O8:H21	NA	0	0	0	0.13	0	0.97	1	0.03	0	1	0.17	0	0	0	JAEONG000000000	Peng, Z. et al. Antimicrobial resistance and population genomics of multidrug-resistant Escherichia coli in pig farms in mainland China. Nat. Commun. 2022, 13, 1–11.
NMG3	China	Swine feces	O136:H40	NA	0	0	0	0.19	0	0.02	0	0.03	0	0	0.99	1	0	0	JAEONH000000000	Peng, Z. et al. Antimicrobial resistance and population genomics of multidrug-resistant Escherichia coli in pig farms in mainland China. Nat. Commun. 2022, 13, 1–11.
NMG32	China	Swine feces	-:-	NA	0	0	0	0.52	0	0	0	0.65	0	0	0.43	0	0	0	JAEONI000000000	Peng, Z. et al. Antimicrobial resistance and population genomics of multidrug-resistant Escherichia coli in pig farms in mainland China. Nat. Commun. 2022, 13, 1–11.
NMG39	China	Swine feces	O10:H5	NA	0	0	0	0.02	0	0.96	1	0	0	1	0	0	0	0	JAEONJ000000000	Peng, Z. et al. Antimicrobial resistance and population genomics of multidrug-resistant Escherichia coli in pig farms in mainland China. Nat. Commun. 2022, 13, 1–11.
NMG42	China	Swine feces	O101:H10	NA	0	0	0	0.02	0	0	0	0	0	0	0.02	0	0.04	0	JAEONK000000000	Peng, Z. et al. Antimicrobial resistance and population genomics of multidrug-resistant Escherichia coli in pig farms in mainland China. Nat. Commun. 2022, 13, 1–11.
NMG46	China	Swine feces	O9a:H4	NA	0	0	0	0.02	0	0	0	0.03	0	0	0	0	0	0	JAEONL000000000	Peng, Z. et al. Antimicrobial resistance and population genomics of multidrug-resistant Escherichia coli in pig farms in mainland China. Nat. Commun. 2022, 13, 1–11.
NMG47	China	Swine feces	O101:H10	NA	0	0	0	0.53	0	0.02	0	0	0	0	0.44	0	0.04	0	JAEONM000000000	Peng, Z. et al. Antimicrobial resistance and population genomics of multidrug-resistant Escherichia coli in pig farms in mainland China. Nat. Commun. 2022, 13, 1–11.
NMG48	China	Swine feces	O60:H5	NA	0	0	0	0.02	0	0	0	0.26	0	0	0	0	0	0	JAEONN000000000	Peng, Z. et al. Antimicrobial resistance and population genomics of multidrug-resistant Escherichia coli in pig farms in mainland China. Nat. Commun. 2022, 13, 1–11.
NMG49	China	Swine feces	O101:H10	NA	0	0	0	0.43	0	0.02	0	0	0	0	0.29	0	0.04	0	JAEONO000000000	Peng, Z. et al. Antimicrobial resistance and population genomics of multidrug-resistant Escherichia coli in pig farms in mainland China. Nat. Commun. 2022, 13, 1–11.
NMG5	China	Swine feces	O136:H40	NA	0	0	0	0.19	0	0.02	0	0.03	0	0	0.99	1	0	0	JAEONP000000000	Peng, Z. et al. Antimicrobial resistance and population genomics of multidrug-resistant Escherichia coli in pig farms in mainland China. Nat. Commun. 2022, 13, 1–11.
NMG50	China	Swine feces	O101:H10	NA	0	0	0	0.41	0	0.02	0	0	0	0	0.25	0	0.04	0	JAEONQ000000000	Peng, Z. et al. Antimicrobial resistance and population genomics of multidrug-resistant Escherichia coli in pig farms in mainland China. Nat. Commun. 2022, 13, 1–11.
NMG6	China	Swine feces	O101:H10	NA	0	0	0	0.02	0	0	0	0	0	0	0.02	0	0.04	0	JAEONR000000000	Peng, Z. et al. Antimicrobial resistance and population genomics of multidrug-resistant Escherichia coli in pig farms in mainland China. Nat. Commun. 2022, 13, 1–11.
NMG7	China	Swine feces	O149:H10	NA	0	0	0	0.14	0	0.02	0	0.22	0	0	0.21	0	0	0	JAEONS000000000	Peng, Z. et al. Antimicrobial resistance and population genomics of multidrug-resistant Escherichia coli in pig farms in mainland China. Nat. Commun. 2022, 13, 1–11.
NMG8	China	Swine feces	O136:H40	NA	0	0	0	0.19	0	0.02	0	0.03	0	0	0.99	1	0	0	JAEONT000000000	Peng, Z. et al. Antimicrobial resistance and population genomics of multidrug-resistant Escherichia coli in pig farms in mainland China. Nat. Commun. 2022, 13, 1–11.
NMG9	China	Swine feces	O136:H40	NA	0	0	0	0.19	0	0.02	0	0.03	0	0	0.99	1	0	0	JAEONU000000000	Peng, Z. et al. Antimicrobial resistance and population genomics of multidrug-resistant Escherichia coli in pig farms in mainland China. Nat. Commun. 2022, 13, 1–11.
NX2	China	Swine feces	O98:H26	NA	0	0	0	0.02	0	0	0	0	0	0	0	0	0	0	JAEONV000000000	Peng, Z. et al. Antimicrobial resistance and population genomics of multidrug-resistant Escherichia coli in pig farms in mainland China. Nat. Commun. 2022, 13, 1–11.
NX28	China	Swine feces	-:H21	NA	0	0	0	0.02	0	0	0	0.03	0	0	0	0	0	0	JAEONW000000000	Peng, Z. et al. Antimicrobial resistance and population genomics of multidrug-resistant Escherichia coli in pig farms in mainland China. Nat. Commun. 2022, 13, 1–11.
QH1	China	Swine feces	-:H51	NA	0	0	0	0.52	0	0.02	0	0.7	0	0	0.43	0	0	0	JAEONX000000000	Peng, Z. et al. Antimicrobial resistance and population genomics of multidrug-resistant Escherichia coli in pig farms in mainland China. Nat. Commun. 2022, 13, 1–11.
QH10	China	Swine feces	O8:H45	NA	0	0	0	0.02	0	0	0	0.03	0	0	0	0	0	0	JAEONY000000000	Peng, Z. et al. Antimicrobial resistance and population genomics of multidrug-resistant Escherichia coli in pig farms in mainland China. Nat. Commun. 2022, 13, 1–11.
QH12	China	Swine feces	O9a:H4	NA	0	0	0	0.5	0	0	0	0.03	0	0	0.43	0	0	0	JAEONZ000000000	Peng, Z. et al. Antimicrobial resistance and population genomics of multidrug-resistant Escherichia coli in pig farms in mainland China. Nat. Commun. 2022, 13, 1–11.
QH13	China	Swine feces	O88:H31	NA	0	0	0	0.02	0	0.97	1	0.03	0	1	0	0	0	0	JAEOOA000000000	Peng, Z. et al. Antimicrobial resistance and population genomics of multidrug-resistant Escherichia coli in pig farms in mainland China. Nat. Commun. 2022, 13, 1–11.
QH17	China	Swine feces	-:H51	NA	0	0	0	0.52	0	0.02	0	0.7	0	0	0.43	0	0	0	JAEOOB000000000	Peng, Z. et al. Antimicrobial resistance and population genomics of multidrug-resistant Escherichia coli in pig farms in mainland China. Nat. Commun. 2022, 13, 1–11.
QH18	China	Swine feces	O151:H21	NA	0	0	0	0.02	0	0.97	1	0.23	0	1	0	0	0	0	JAEOOC000000000	Peng, Z. et al. Antimicrobial resistance and population genomics of multidrug-resistant Escherichia coli in pig farms in mainland China. Nat. Commun. 2022, 13, 1–11.
QH2	China	Swine feces	O82:H8	NA	0	0	0	0.02	0	0.97	1	0.03	0	1	0	0	0	0	JAEOOD000000000	Peng, Z. et al. Antimicrobial resistance and population genomics of multidrug-resistant Escherichia coli in pig farms in mainland China. Nat. Commun. 2022, 13, 1–11.
QH3	China	Swine feces	O23:H16	NA	0	0	0	0.02	0	0.02	0	0.7	0	0	0.02	0	0	0	JAEOOE000000000	Peng, Z. et al. Antimicrobial resistance and population genomics of multidrug-resistant Escherichia coli in pig farms in mainland China. Nat. Commun. 2022, 13, 1–11.
QH4	China	Swine feces	O9a:H4	NA	0	0	0	0.5	0	0	0	0.03	0	0	0.43	0	0	0	JAEOOF000000000	Peng, Z. et al. Antimicrobial resistance and population genomics of multidrug-resistant Escherichia coli in pig farms in mainland China. Nat. Commun. 2022, 13, 1–11.
QH5	China	Swine feces	O9a:H4	NA	0	0	0	0.5	0	0	0	0.03	0	0	0.43	0	0	0	JAEOOG000000000	Peng, Z. et al. Antimicrobial resistance and population genomics of multidrug-resistant Escherichia coli in pig farms in mainland China. Nat. Commun. 2022, 13, 1–11.
QH6	China	Swine feces	O8:H45	NA	0	0	0	0.02	0	0	0	0.03	0	0	0	0	0	0	JAEOOH000000000	Peng, Z. et al. Antimicrobial resistance and population genomics of multidrug-resistant Escherichia coli in pig farms in mainland China. Nat. Commun. 2022, 13, 1–11.
QH7	China	Swine feces	O82:H8	NA	0	0	0	0.02	0	0.97	1	0.03	0	1	0	0	0	0	JAEOOI000000000	Peng, Z. et al. Antimicrobial resistance and population genomics of multidrug-resistant Escherichia coli in pig farms in mainland China. Nat. Commun. 2022, 13, 1–11.
QH8	China	Swine feces	O8:H45	NA	0	0	0	0.02	0	0	0	0.03	0	0	0	0	0	0	JAEOOJ000000000	Peng, Z. et al. Antimicrobial resistance and population genomics of multidrug-resistant Escherichia coli in pig farms in mainland China. Nat. Commun. 2022, 13, 1–11.
QH9	China	Swine feces	O8:H45	NA	0	0	0	0.02	0	0	0	0.03	0	0	0	0	0	0	JAEOOK000000000	Peng, Z. et al. Antimicrobial resistance and population genomics of multidrug-resistant Escherichia coli in pig farms in mainland China. Nat. Commun. 2022, 13, 1–11.
S103	China	Swine feces	-:H34	NA	0	0	0	0.18	0	0.02	0	0.22	0	0	0.35	0	0	0	JAEOOL000000000	Peng, Z. et al. Antimicrobial resistance and population genomics of multidrug-resistant Escherichia coli in pig farms in mainland China. Nat. Commun. 2022, 13, 1–11.
S104	China	Swine feces	O15:H18	NA	0	0	0	0.52	0	0.97	1	0.03	0	1	0.69	0	0	0	JAEOOM000000000	Peng, Z. et al. Antimicrobial resistance and population genomics of multidrug-resistant Escherichia coli in pig farms in mainland China. Nat. Commun. 2022, 13, 1–11.
S147	China	Swine feces	-:H9	NA	0	0	0	0.53	0	0	0	0	0	0	0.44	0	0	0	JAEOON000000000	Peng, Z. et al. Antimicrobial resistance and population genomics of multidrug-resistant Escherichia coli in pig farms in mainland China. Nat. Commun. 2022, 13, 1–11.
S158	China	Swine feces	O8:H45	NA	0	0	0	0.5	0	0	0	0.03	0	0	0.42	0	0	0	JAEOOO000000000	Peng, Z. et al. Antimicrobial resistance and population genomics of multidrug-resistant Escherichia coli in pig farms in mainland China. Nat. Commun. 2022, 13, 1–11.
S180	China	Swine feces	O21:H51	NA	0	0	0	0.52	0	0.02	0	0.26	0	0	0.43	0	0	0	JAEOOP000000000	Peng, Z. et al. Antimicrobial resistance and population genomics of multidrug-resistant Escherichia coli in pig farms in mainland China. Nat. Commun. 2022, 13, 1–11.
S181	China	Swine feces	-:H20	NA	0	0	0	0.51	0	0	0	0.03	0	0	0.41	0	0	0	JAEOOQ000000000	Peng, Z. et al. Antimicrobial resistance and population genomics of multidrug-resistant Escherichia coli in pig farms in mainland China. Nat. Commun. 2022, 13, 1–11.
S182	China	Swine feces	-:H11	NA	0	0	0	0.51	0	0	0	0.03	0	0	0.41	0	0.04	0	JAEOOR000000000	Peng, Z. et al. Antimicrobial resistance and population genomics of multidrug-resistant Escherichia coli in pig farms in mainland China. Nat. Commun. 2022, 13, 1–11.
S191	China	Swine feces	O120:H32	NA	0	0	0	0.02	0	0	0	0.03	0	0	0	0	0	0	JAEOOS000000000	Peng, Z. et al. Antimicrobial resistance and population genomics of multidrug-resistant Escherichia coli in pig farms in mainland China. Nat. Commun. 2022, 13, 1–11.
S192	China	Swine feces	O154:H19	NA	0	0	0	0.52	0	0.02	0	0.22	0	0	0.45	0	0	0	JAEOOT000000000	Peng, Z. et al. Antimicrobial resistance and population genomics of multidrug-resistant Escherichia coli in pig farms in mainland China. Nat. Commun. 2022, 13, 1–11.
S193	China	Swine feces	O1:H19	NA	0	0	0	0.02	0	0.02	0	0	0	0	0	0	0	0	JAEOOU000000000	Peng, Z. et al. Antimicrobial resistance and population genomics of multidrug-resistant Escherichia coli in pig farms in mainland China. Nat. Commun. 2022, 13, 1–11.
S194	China	Swine feces	O110:H5	NA	0	0	0	0.03	0	0	0	0	0	0	0.14	0	0	0	JAEOOV000000000	Peng, Z. et al. Antimicrobial resistance and population genomics of multidrug-resistant Escherichia coli in pig farms in mainland China. Nat. Commun. 2022, 13, 1–11.
S195	China	Swine feces	O16:H32	NA	0	0	0	0.02	0	0	0	0.26	0	0	0.02	0	0	0	JAEOOW000000000	Peng, Z. et al. Antimicrobial resistance and population genomics of multidrug-resistant Escherichia coli in pig farms in mainland China. Nat. Commun. 2022, 13, 1–11.
S196	China	Swine feces	O101:H9	NA	0	0	0	0.02	0	0	0	0	0	0	0.02	0	0	0	JAEOOX000000000	Peng, Z. et al. Antimicrobial resistance and population genomics of multidrug-resistant Escherichia coli in pig farms in mainland China. Nat. Commun. 2022, 13, 1–11.
S198	China	Swine feces	O154:H19	NA	0	0	0	0.52	0	0.02	0	0.22	0	0	0.45	0	0	0	JAEOOY000000000	Peng, Z. et al. Antimicrobial resistance and population genomics of multidrug-resistant Escherichia coli in pig farms in mainland China. Nat. Commun. 2022, 13, 1–11.
S199	China	Swine feces	O184:H11	NA	0	0	0	0.88	1	0.97	1	0.26	0	1	0.99	1	0	0	JAEOOZ000000000	Peng, Z. et al. Antimicrobial resistance and population genomics of multidrug-resistant Escherichia coli in pig farms in mainland China. Nat. Commun. 2022, 13, 1–11.
S200	China	Swine feces	-:H11	NA	0	0	0	0.51	0	0	0	0.03	0	0	0.41	0	0.04	0	JAEOPA000000000	Peng, Z. et al. Antimicrobial resistance and population genomics of multidrug-resistant Escherichia coli in pig farms in mainland China. Nat. Commun. 2022, 13, 1–11.
S201	China	Swine feces	O66:H25	NA	0	0	0	0.02	0	0.02	0	0.03	0	0	0.02	0	0	0	JAEOPB000000000	Peng, Z. et al. Antimicrobial resistance and population genomics of multidrug-resistant Escherichia coli in pig farms in mainland China. Nat. Commun. 2022, 13, 1–11.
S203	China	Swine feces	O181:H11	NA	0	0	0	0.51	0	0	0	0.03	0	0	0.42	0	0	0	JAEOPC000000000	Peng, Z. et al. Antimicrobial resistance and population genomics of multidrug-resistant Escherichia coli in pig farms in mainland China. Nat. Commun. 2022, 13, 1–11.
S204	China	Swine feces	O149:H46	NA	0	0	0	0.02	0	0.02	0	0.03	0	0	0.02	0	0	0	JAEOPD000000000	Peng, Z. et al. Antimicrobial resistance and population genomics of multidrug-resistant Escherichia coli in pig farms in mainland China. Nat. Commun. 2022, 13, 1–11.
S205	China	Swine feces	O115:H51	NA	0	0	0	0.21	0	0.97	1	0	0	1	0.06	0	0	0	JAEOPE000000000	Peng, Z. et al. Antimicrobial resistance and population genomics of multidrug-resistant Escherichia coli in pig farms in mainland China. Nat. Commun. 2022, 13, 1–11.
S206	China	Swine feces	O18ab:H32	NA	0	0	0	0.5	0	0	0	0.26	0	0	0.41	0	0	0	JAEOPF000000000	Peng, Z. et al. Antimicrobial resistance and population genomics of multidrug-resistant Escherichia coli in pig farms in mainland China. Nat. Commun. 2022, 13, 1–11.
S208	China	Swine feces	O154:H19	NA	0	0	0	0.52	0	0.02	0	0.22	0	0	0.45	0	0	0	JAEOPG000000000	Peng, Z. et al. Antimicrobial resistance and population genomics of multidrug-resistant Escherichia coli in pig farms in mainland China. Nat. Commun. 2022, 13, 1–11.
S210	China	Swine feces	-:H11	NA	0	0	0	0.51	0	0	0	0.03	0	0	0.41	0	0.04	0	JAEOPH000000000	Peng, Z. et al. Antimicrobial resistance and population genomics of multidrug-resistant Escherichia coli in pig farms in mainland China. Nat. Commun. 2022, 13, 1–11.
S211	China	Swine feces	O19:H19	NA	0	0	0	0.5	0	0	0	0	0	0	0.45	0	0	0	JAEOPI000000000	Peng, Z. et al. Antimicrobial resistance and population genomics of multidrug-resistant Escherichia coli in pig farms in mainland China. Nat. Commun. 2022, 13, 1–11.
S212	China	Swine feces	O90:H51	NA	0	0	0	0.54	0	0	0	0.64	0	0	0.44	0	0	0	JAEOPJ000000000	Peng, Z. et al. Antimicrobial resistance and population genomics of multidrug-resistant Escherichia coli in pig farms in mainland China. Nat. Commun. 2022, 13, 1–11.
S47	China	Swine feces	O33:H26	NA	0	0	0	0.54	0	0	0	0.65	0	0	0.44	0	0	0	JAEOPK000000000	Peng, Z. et al. Antimicrobial resistance and population genomics of multidrug-resistant Escherichia coli in pig farms in mainland China. Nat. Commun. 2022, 13, 1–11.
S49	China	Swine feces	O16:H32	NA	0	0	0	0.02	0	0	0	0.03	0	0	0	0	0	0	JAEOPL000000000	Peng, Z. et al. Antimicrobial resistance and population genomics of multidrug-resistant Escherichia coli in pig farms in mainland China. Nat. Commun. 2022, 13, 1–11.
S51	China	Swine feces	O1:H19	NA	0	0	0	0.49	0	0.02	0	0	0	0	0.42	0	0	0	JAEOPM000000000	Peng, Z. et al. Antimicrobial resistance and population genomics of multidrug-resistant Escherichia coli in pig farms in mainland China. Nat. Commun. 2022, 13, 1–11.
S52	China	Swine feces	O102:H6	NA	0	0	0	0.35	0	0.32	0	0.22	0	0	0.87	1	0	0	JAEOPN000000000	Peng, Z. et al. Antimicrobial resistance and population genomics of multidrug-resistant Escherichia coli in pig farms in mainland China. Nat. Commun. 2022, 13, 1–11.
S56	China	Swine feces	O170:H5	NA	0	0	0	0.02	0	0	0	0.03	0	0	0	0	0	0	JAEOPO000000000	Peng, Z. et al. Antimicrobial resistance and population genomics of multidrug-resistant Escherichia coli in pig farms in mainland China. Nat. Commun. 2022, 13, 1–11.
S57	China	Swine feces	O12:H11	NA	0	0	0	0.52	0	0	0	0.65	0	0	0.45	0	0	0	JAEOPP000000000	Peng, Z. et al. Antimicrobial resistance and population genomics of multidrug-resistant Escherichia coli in pig farms in mainland China. Nat. Commun. 2022, 13, 1–11.
S61	China	Swine feces	O149:H11	NA	0	0	0	0.53	0	0	0	0.03	0	0	0.44	0	0	0	JAEOPQ000000000	Peng, Z. et al. Antimicrobial resistance and population genomics of multidrug-resistant Escherichia coli in pig farms in mainland China. Nat. Commun. 2022, 13, 1–11.
S67	China	Swine feces	O5:H32	NA	0	0	0	0.17	0	0.02	0	0.03	0	0	0.33	0	0	0	JAEOPR000000000	Peng, Z. et al. Antimicrobial resistance and population genomics of multidrug-resistant Escherichia coli in pig farms in mainland China. Nat. Commun. 2022, 13, 1–11.
S70	China	Swine feces	O38:H26	NA	0	0	0	0.02	0	0	0	0	0	0	0	0	0	0	JAEOPS000000000	Peng, Z. et al. Antimicrobial resistance and population genomics of multidrug-resistant Escherichia coli in pig farms in mainland China. Nat. Commun. 2022, 13, 1–11.
S72	China	Swine feces	O1:H19	NA	0	0	0	0.02	0	0.02	0	0	0	0	0	0	0	0	JAEOPT000000000	Peng, Z. et al. Antimicrobial resistance and population genomics of multidrug-resistant Escherichia coli in pig farms in mainland China. Nat. Commun. 2022, 13, 1–11.
S73	China	Swine feces	O29:H10	NA	0	0	0	0.19	0	0.96	1	0.03	0	1	0.99	1	0	0	JAEOPU000000000	Peng, Z. et al. Antimicrobial resistance and population genomics of multidrug-resistant Escherichia coli in pig farms in mainland China. Nat. Commun. 2022, 13, 1–11.
S75	China	Swine feces	O101:H10	NA	0	0	0	0.52	0	0	0	0	0	0	0.45	0	0.04	0	JAEOPV000000000	Peng, Z. et al. Antimicrobial resistance and population genomics of multidrug-resistant Escherichia coli in pig farms in mainland China. Nat. Commun. 2022, 13, 1–11.
S77	China	Swine feces	O7:H23	NA	0	0	0	0.54	0	0.02	0	0	0	0	0.44	0	0	0	JAEOPW000000000	Peng, Z. et al. Antimicrobial resistance and population genomics of multidrug-resistant Escherichia coli in pig farms in mainland China. Nat. Commun. 2022, 13, 1–11.
S78	China	Swine feces	O1:H19	NA	0	0	0	0.02	0	0.02	0	0	0	0	0	0	0	0	JAEOPX000000000	Peng, Z. et al. Antimicrobial resistance and population genomics of multidrug-resistant Escherichia coli in pig farms in mainland China. Nat. Commun. 2022, 13, 1–11.
S79	China	Swine feces	O149:H11	NA	0	0	0	0.53	0	0	0	0.03	0	0	0.44	0	0	0	JAEOPY000000000	Peng, Z. et al. Antimicrobial resistance and population genomics of multidrug-resistant Escherichia coli in pig farms in mainland China. Nat. Commun. 2022, 13, 1–11.
S82	China	Swine feces	O60:H5	NA	0	0	0	0.02	0	0	0	0	0	0	0	0	0	0	JAEOPZ000000000	Peng, Z. et al. Antimicrobial resistance and population genomics of multidrug-resistant Escherichia coli in pig farms in mainland China. Nat. Commun. 2022, 13, 1–11.
S87	China	Swine feces	O87:H7	NA	0	0	0	0.02	0	0.96	1	0	0	1	0	0	0	0	JAEOQA000000000	Peng, Z. et al. Antimicrobial resistance and population genomics of multidrug-resistant Escherichia coli in pig farms in mainland China. Nat. Commun. 2022, 13, 1–11.
S88	China	Swine feces	O87:H7	NA	0	0	0	0.02	0	0.96	1	0	0	1	0	0	0	0	JAEOQB000000000	Peng, Z. et al. Antimicrobial resistance and population genomics of multidrug-resistant Escherichia coli in pig farms in mainland China. Nat. Commun. 2022, 13, 1–11.
S89	China	Swine feces	O23:H16	NA	0	0	0	0.02	0	0.02	0	0	0	0	0.02	0	0	0	JAEOQC000000000	Peng, Z. et al. Antimicrobial resistance and population genomics of multidrug-resistant Escherichia coli in pig farms in mainland China. Nat. Commun. 2022, 13, 1–11.
S91	China	Swine feces	O109:H45	NA	0	0	0	0.5	0	0	0	0.03	0	0	0.42	0	0	0	JAEOQD000000000	Peng, Z. et al. Antimicrobial resistance and population genomics of multidrug-resistant Escherichia coli in pig farms in mainland China. Nat. Commun. 2022, 13, 1–11.
S95	China	Swine feces	O23:H16	NA	0	0	0	0.02	0	0.02	0	0	0	0	0.02	0	0	0	JAEOQE000000000	Peng, Z. et al. Antimicrobial resistance and population genomics of multidrug-resistant Escherichia coli in pig farms in mainland China. Nat. Commun. 2022, 13, 1–11.
S98	China	Swine feces	O87:H7	NA	0	0	0	0.02	0	0.96	1	0	0	1	0	0	0	0	JAEOQF000000000	Peng, Z. et al. Antimicrobial resistance and population genomics of multidrug-resistant Escherichia coli in pig farms in mainland China. Nat. Commun. 2022, 13, 1–11.
S99	China	Swine feces	-:H14	NA	0	0	0	0.02	0	0.02	0	0	0	0	0.02	0	0	0	JAEOQG000000000	Peng, Z. et al. Antimicrobial resistance and population genomics of multidrug-resistant Escherichia coli in pig farms in mainland China. Nat. Commun. 2022, 13, 1–11.
SAX11	China	Swine feces	O9:H37	NA	0	0	0	0.02	0	0.97	1	0	0	1	0.02	0	0	0	JAEOQH000000000	Peng, Z. et al. Antimicrobial resistance and population genomics of multidrug-resistant Escherichia coli in pig farms in mainland China. Nat. Commun. 2022, 13, 1–11.
SAX15	China	Swine feces	O154:H19	NA	0	0	0	0.5	0	0.02	0	0.22	0	0	0.43	0	0	0	JAEOQI000000000	Peng, Z. et al. Antimicrobial resistance and population genomics of multidrug-resistant Escherichia coli in pig farms in mainland China. Nat. Commun. 2022, 13, 1–11.
SAX16	China	Swine feces	O101:H9	NA	0	0	0	0.02	0	0.32	0	0	0	0	0.02	0	0	0	JAEOQJ000000000	Peng, Z. et al. Antimicrobial resistance and population genomics of multidrug-resistant Escherichia coli in pig farms in mainland China. Nat. Commun. 2022, 13, 1–11.
SAX2	China	Swine feces	O15:H40	NA	0	0	0	0.52	0	0.32	0	0.72	0	0	0.43	0	0	0	JAEOQK000000000	Peng, Z. et al. Antimicrobial resistance and population genomics of multidrug-resistant Escherichia coli in pig farms in mainland China. Nat. Commun. 2022, 13, 1–11.
SAX21	China	Swine feces	O9a:H30	NA	0	0	0	0.02	0	0.02	0	0.03	0	0	0.02	0	0	0	JAEOQL000000000	Peng, Z. et al. Antimicrobial resistance and population genomics of multidrug-resistant Escherichia coli in pig farms in mainland China. Nat. Commun. 2022, 13, 1–11.
SAX22	China	Swine feces	O101:H9	NA	0	0	0	0.52	0	0	0	0	0	0	0.43	0	0	0	JAEOQM000000000	Peng, Z. et al. Antimicrobial resistance and population genomics of multidrug-resistant Escherichia coli in pig farms in mainland China. Nat. Commun. 2022, 13, 1–11.
SAX32	China	Swine feces	O175:H16	NA	0	0	0	0.02	0	0.97	1	0.03	0	1	0	0	0	0	JAEOQN000000000	Peng, Z. et al. Antimicrobial resistance and population genomics of multidrug-resistant Escherichia coli in pig farms in mainland China. Nat. Commun. 2022, 13, 1–11.
SAX35	China	Swine feces	O167:H34	NA	0	0	0	0.5	0	0.02	0	0	0	0	0.43	0	0	0	JAEOQO000000000	Peng, Z. et al. Antimicrobial resistance and population genomics of multidrug-resistant Escherichia coli in pig farms in mainland China. Nat. Commun. 2022, 13, 1–11.
SAX4	China	Swine feces	O101:H10	NA	0	0	0	0.52	0	0	0	0.78	0	0	0.45	0	0.04	0	JAEOQP000000000	Peng, Z. et al. Antimicrobial resistance and population genomics of multidrug-resistant Escherichia coli in pig farms in mainland China. Nat. Commun. 2022, 13, 1–11.
SAX40	China	Swine feces	O7:H18	NA	0	0	0	0.5	0	0.98	1	0.78	0	1	0.41	0	0.04	0	JAEOQQ000000000	Peng, Z. et al. Antimicrobial resistance and population genomics of multidrug-resistant Escherichia coli in pig farms in mainland China. Nat. Commun. 2022, 13, 1–11.
SAX6	China	Swine feces	O60:H5	NA	0	0	0	0.52	0	0	0	0.03	0	0	0.43	0	0	0	JAEOQR000000000	Peng, Z. et al. Antimicrobial resistance and population genomics of multidrug-resistant Escherichia coli in pig farms in mainland China. Nat. Commun. 2022, 13, 1–11.
SC1	China	Swine feces	O81:H23	NA	0	0	0	0.02	0	0.97	1	0	0	1	0	0	0	0	JAENBN000000000	Peng, Z. et al. Antimicrobial resistance and population genomics of multidrug-resistant Escherichia coli in pig farms in mainland China. Nat. Commun. 2022, 13, 1–11.
SC10	China	Swine feces	O101:H9	NA	0	0	0	0.02	0	0.97	1	0.26	0	1	0.02	0	0	0	JAENBM000000000	Peng, Z. et al. Antimicrobial resistance and population genomics of multidrug-resistant Escherichia coli in pig farms in mainland China. Nat. Commun. 2022, 13, 1–11.
SC3	China	Swine feces	O101:H9	NA	0	0	0	0.02	0	0.97	1	0.26	0	1	0.02	0	0	0	JAENBL000000000	Peng, Z. et al. Antimicrobial resistance and population genomics of multidrug-resistant Escherichia coli in pig farms in mainland China. Nat. Commun. 2022, 13, 1–11.
SC4	China	Swine feces	O9a:H9	NA	0	0	0	0.52	0	0.02	0	0	0	0	0.43	0	0	0	JAENBK000000000	Peng, Z. et al. Antimicrobial resistance and population genomics of multidrug-resistant Escherichia coli in pig farms in mainland China. Nat. Commun. 2022, 13, 1–11.
SD1	China	Swine feces	O170:H5	NA	0	0	0	0.02	0	0	0	0	0	0	0.02	0	0	0	JAENBJ000000000	Peng, Z. et al. Antimicrobial resistance and population genomics of multidrug-resistant Escherichia coli in pig farms in mainland China. Nat. Commun. 2022, 13, 1–11.
SD10	China	Swine feces	O10:H21	NA	0	0	0	0.02	0	0.02	0	0.03	0	0	0	0	0	0	JAENBI000000000	Peng, Z. et al. Antimicrobial resistance and population genomics of multidrug-resistant Escherichia coli in pig farms in mainland China. Nat. Commun. 2022, 13, 1–11.
SD11	China	Swine feces	O101:H9	NA	0	0	0	0.02	0	0.02	0	0.22	0	0	0	0	0	0	JAENBH000000000	Peng, Z. et al. Antimicrobial resistance and population genomics of multidrug-resistant Escherichia coli in pig farms in mainland China. Nat. Commun. 2022, 13, 1–11.
SD12	China	Swine feces	O76:H32	NA	0	0	0	0.02	0	0.02	0	0	0	0	0.02	0	0	0	JAENBG000000000	Peng, Z. et al. Antimicrobial resistance and population genomics of multidrug-resistant Escherichia coli in pig farms in mainland China. Nat. Commun. 2022, 13, 1–11.
SD15	China	Swine feces	O18ac:H45	NA	0	0	0	0.02	0	0.02	0	0.26	0	0	0	0	0	0	JAENBF000000000	Peng, Z. et al. Antimicrobial resistance and population genomics of multidrug-resistant Escherichia coli in pig farms in mainland China. Nat. Commun. 2022, 13, 1–11.
SD16	China	Swine feces	O70:H10	NA	0	0	0	0.02	0	0.96	1	0.78	0	1	0.02	0	0.04	0	JAENBE000000000	Peng, Z. et al. Antimicrobial resistance and population genomics of multidrug-resistant Escherichia coli in pig farms in mainland China. Nat. Commun. 2022, 13, 1–11.
SD2	China	Swine feces	O76:H51	NA	0	0	0	0.52	0	0.02	0	0.03	0	0	0.92	1	0	0	JAENBD000000000	Peng, Z. et al. Antimicrobial resistance and population genomics of multidrug-resistant Escherichia coli in pig farms in mainland China. Nat. Commun. 2022, 13, 1–11.
SD21	China	Swine feces	O153:H25	NA	0	0	0	0.19	0	0.07	0	0.03	0	0	0.98	1	0	0	JAENBC000000000	Peng, Z. et al. Antimicrobial resistance and population genomics of multidrug-resistant Escherichia coli in pig farms in mainland China. Nat. Commun. 2022, 13, 1–11.
SD23	China	Swine feces	-:H11	NA	0	0	0	0.06	0	0	0	0.03	0	0	0.05	0	0	0	JAENBB000000000	Peng, Z. et al. Antimicrobial resistance and population genomics of multidrug-resistant Escherichia coli in pig farms in mainland China. Nat. Commun. 2022, 13, 1–11.
SD26	China	Swine feces	-:H11	NA	0	0	0	0.06	0	0	0	0.03	0	0	0.05	0	0	0	JAENBA000000000	Peng, Z. et al. Antimicrobial resistance and population genomics of multidrug-resistant Escherichia coli in pig farms in mainland China. Nat. Commun. 2022, 13, 1–11.
SD28	China	Swine feces	O64:H19	NA	0	0	0	0.5	0	0	0	0	0	0	0.42	0	0	0	JAENAZ000000000	Peng, Z. et al. Antimicrobial resistance and population genomics of multidrug-resistant Escherichia coli in pig farms in mainland China. Nat. Commun. 2022, 13, 1–11.
SD30	China	Swine feces	O33:H21	NA	0	0	0	0.02	0	0.97	1	0.7	0	1	0	0	0	0	JAENAY000000000	Peng, Z. et al. Antimicrobial resistance and population genomics of multidrug-resistant Escherichia coli in pig farms in mainland China. Nat. Commun. 2022, 13, 1–11.
SD35	China	Swine feces	O33:H21	NA	0	0	0	0.02	0	0.97	1	0.7	0	1	0	0	0	0	JAENAX000000000	Peng, Z. et al. Antimicrobial resistance and population genomics of multidrug-resistant Escherichia coli in pig farms in mainland China. Nat. Commun. 2022, 13, 1–11.
SD36	China	Swine feces	O33:H21	NA	0	0	0	0.02	0	0.97	1	0.7	0	1	0	0	0	0	JAENAW000000000	Peng, Z. et al. Antimicrobial resistance and population genomics of multidrug-resistant Escherichia coli in pig farms in mainland China. Nat. Commun. 2022, 13, 1–11.
SD37	China	Swine feces	O29:H31	NA	0	0	0	0.5	0	0.97	1	0.23	0	1	0.99	1	0	0	JAENAV000000000	Peng, Z. et al. Antimicrobial resistance and population genomics of multidrug-resistant Escherichia coli in pig farms in mainland China. Nat. Commun. 2022, 13, 1–11.
SD38	China	Swine feces	O33:H21	NA	0	0	0	0.02	0	0.97	1	0.7	0	1	0	0	0	0	JAENAU000000000	Peng, Z. et al. Antimicrobial resistance and population genomics of multidrug-resistant Escherichia coli in pig farms in mainland China. Nat. Commun. 2022, 13, 1–11.
SD40	China	Swine feces	O81:H27	NA	0	0	0	0.02	0	0	0	0	0	0	0.02	0	0	0	JAENAT000000000	Peng, Z. et al. Antimicrobial resistance and population genomics of multidrug-resistant Escherichia coli in pig farms in mainland China. Nat. Commun. 2022, 13, 1–11.
SD5	China	Swine feces	-:H12	NA	0	0	0	0.89	1	0.08	0	0.72	0	1	0.39	0	0	0	JAENHE000000000	Peng, Z. et al. Antimicrobial resistance and population genomics of multidrug-resistant Escherichia coli in pig farms in mainland China. Nat. Commun. 2022, 13, 1–11.
SD58	China	Swine feces	O73:H19	NA	0	0	0	0.02	0	0.02	0	0.65	0	0	0	0	0.04	0	JAENAS000000000	Peng, Z. et al. Antimicrobial resistance and population genomics of multidrug-resistant Escherichia coli in pig farms in mainland China. Nat. Commun. 2022, 13, 1–11.
SD7	China	Swine feces	-:H45	NA	0	0	0	0.89	1	0	0	0	0	1	0.19	0	0	0	JAENAR000000000	Peng, Z. et al. Antimicrobial resistance and population genomics of multidrug-resistant Escherichia coli in pig farms in mainland China. Nat. Commun. 2022, 13, 1–11.
SH22	China	Swine feces	O136:H5	NA	0	0	0	0.02	0	0	0	0.78	0	0	0	0	0	0	JAENAQ000000000	Peng, Z. et al. Antimicrobial resistance and population genomics of multidrug-resistant Escherichia coli in pig farms in mainland China. Nat. Commun. 2022, 13, 1–11.
SH30	China	Swine feces	O88:H31	NA	0	0	0	0.5	0	0.97	1	0.03	0	1	0.43	0	0	0	JAENAP000000000	Peng, Z. et al. Antimicrobial resistance and population genomics of multidrug-resistant Escherichia coli in pig farms in mainland China. Nat. Commun. 2022, 13, 1–11.
SH36	China	Swine feces	O9a:H25	NA	0	0	0	0.5	0	0.97	1	0	0	1	0.45	0	0	0	JAENAO000000000	Peng, Z. et al. Antimicrobial resistance and population genomics of multidrug-resistant Escherichia coli in pig farms in mainland China. Nat. Commun. 2022, 13, 1–11.
SH40	China	Swine feces	O155:H45	NA	0	0	0	0.02	0	0	0	0.03	0	0	0.02	0	0	0	JAENAN000000000	Peng, Z. et al. Antimicrobial resistance and population genomics of multidrug-resistant Escherichia coli in pig farms in mainland China. Nat. Commun. 2022, 13, 1–11.
SH41	China	Swine feces	-:H32	NA	0	0	0	0.02	0	0	0	0.03	0	0	0.02	0	0.04	0	JAENAM000000000	Peng, Z. et al. Antimicrobial resistance and population genomics of multidrug-resistant Escherichia coli in pig farms in mainland China. Nat. Commun. 2022, 13, 1–11.
SH43	China	Swine feces	O9a:H25	NA	0	0	0	0.5	0	0.97	1	0	0	1	0.45	0	0	0	JAENAL000000000	Peng, Z. et al. Antimicrobial resistance and population genomics of multidrug-resistant Escherichia coli in pig farms in mainland China. Nat. Commun. 2022, 13, 1–11.
SH44	China	Swine feces	O155:H45	NA	0	0	0	0.02	0	0	0	0.03	0	0	0.02	0	0	0	JAENAK000000000	Peng, Z. et al. Antimicrobial resistance and population genomics of multidrug-resistant Escherichia coli in pig farms in mainland China. Nat. Commun. 2022, 13, 1–11.
SH46	China	Swine feces	O26:H32	NA	0	0	0	0.5	0	0.97	1	0.03	0	1	0.44	0	0	0	JAENAJ000000000	Peng, Z. et al. Antimicrobial resistance and population genomics of multidrug-resistant Escherichia coli in pig farms in mainland China. Nat. Commun. 2022, 13, 1–11.
SH47	China	Swine feces	O128ac:H49	NA	0	0	0	0.02	0	0.02	0	0.03	0	0	0	0	0	0	JAENAI000000000	Peng, Z. et al. Antimicrobial resistance and population genomics of multidrug-resistant Escherichia coli in pig farms in mainland China. Nat. Commun. 2022, 13, 1–11.
SH48	China	Swine feces	O160:H30	NA	0	0	0	0.52	0	0	0	0.03	0	0	0.43	0	0	0	JAENAH000000000	Peng, Z. et al. Antimicrobial resistance and population genomics of multidrug-resistant Escherichia coli in pig farms in mainland China. Nat. Commun. 2022, 13, 1–11.
SH50	China	Swine feces	O26:H32	NA	0	0	0	0.5	0	0.97	1	0.03	0	1	0.44	0	0	0	JAENAG000000000	Peng, Z. et al. Antimicrobial resistance and population genomics of multidrug-resistant Escherichia coli in pig farms in mainland China. Nat. Commun. 2022, 13, 1–11.
SH51	China	Swine feces	O54:H5	NA	0	0	0	0.02	0	0.97	1	0.22	0	1	0	0	0	0	JAENAF000000000	Peng, Z. et al. Antimicrobial resistance and population genomics of multidrug-resistant Escherichia coli in pig farms in mainland China. Nat. Commun. 2022, 13, 1–11.
SH52	China	Swine feces	O11:H25	NA	0	0	0	0.3	0	0.97	1	0	0	1	0.54	0	0	0	JAENAE000000000	Peng, Z. et al. Antimicrobial resistance and population genomics of multidrug-resistant Escherichia coli in pig farms in mainland China. Nat. Commun. 2022, 13, 1–11.
SH53	China	Swine feces	O128ac:H49	NA	0	0	0	0.02	0	0.02	0	0.03	0	0	0	0	0	0	JAENAD000000000	Peng, Z. et al. Antimicrobial resistance and population genomics of multidrug-resistant Escherichia coli in pig farms in mainland China. Nat. Commun. 2022, 13, 1–11.
SH55	China	Swine feces	O128ac:H49	NA	0	0	0	0.02	0	0.02	0	0.03	0	0	0	0	0	0	JAENAC000000000	Peng, Z. et al. Antimicrobial resistance and population genomics of multidrug-resistant Escherichia coli in pig farms in mainland China. Nat. Commun. 2022, 13, 1–11.
SH56	China	Swine feces	O11:H25	NA	0	0	0	0.3	0	0.97	1	0	0	1	0.54	0	0	0	JAENAB000000000	Peng, Z. et al. Antimicrobial resistance and population genomics of multidrug-resistant Escherichia coli in pig farms in mainland China. Nat. Commun. 2022, 13, 1–11.
SH57	China	Swine feces	O128ac:H49	NA	0	0	0	0.02	0	0.02	0	0.03	0	0	0	0	0	0	JAENAA000000000	Peng, Z. et al. Antimicrobial resistance and population genomics of multidrug-resistant Escherichia coli in pig farms in mainland China. Nat. Commun. 2022, 13, 1–11.
SH59	China	Swine feces	O128ac:H49	NA	0	0	0	0.02	0	0.02	0	0.03	0	0	0	0	0	0	JAEMZZ000000000	Peng, Z. et al. Antimicrobial resistance and population genomics of multidrug-resistant Escherichia coli in pig farms in mainland China. Nat. Commun. 2022, 13, 1–11.
SH60	China	Swine feces	O160:H30	NA	0	0	0	0.02	0	0	0	0.03	0	0	0	0	0	0	JAEMZY000000000	Peng, Z. et al. Antimicrobial resistance and population genomics of multidrug-resistant Escherichia coli in pig farms in mainland China. Nat. Commun. 2022, 13, 1–11.
SH63	China	Swine feces	O45:H10	NA	0	0	0	0.02	0	0.96	1	0	0	1	0	0	0	0	JAEMZX000000000	Peng, Z. et al. Antimicrobial resistance and population genomics of multidrug-resistant Escherichia coli in pig farms in mainland China. Nat. Commun. 2022, 13, 1–11.
SH68	China	Swine feces	O88:H31	NA	0	0	0	0.02	0	0.97	1	0.03	0	1	0	0	0	0	JAEMZW000000000	Peng, Z. et al. Antimicrobial resistance and population genomics of multidrug-resistant Escherichia coli in pig farms in mainland China. Nat. Commun. 2022, 13, 1–11.
SH7	China	Swine feces	O9a:H25	NA	0	0	0	0.5	0	0.97	1	0	0	1	0.45	0	0	0	JAEMZV000000000	Peng, Z. et al. Antimicrobial resistance and population genomics of multidrug-resistant Escherichia coli in pig farms in mainland China. Nat. Commun. 2022, 13, 1–11.
SH71	China	Swine feces	O155:H32	NA	0	0	0	0.02	0	0.02	0	0.65	0	0	0.02	0	0	0	JAEMZU000000000	Peng, Z. et al. Antimicrobial resistance and population genomics of multidrug-resistant Escherichia coli in pig farms in mainland China. Nat. Commun. 2022, 13, 1–11.
SH77	China	Swine feces	O88:H31	NA	0	0	0	0.02	0	0.97	1	0.03	0	1	0	0	0	0	JAEMZT000000000	Peng, Z. et al. Antimicrobial resistance and population genomics of multidrug-resistant Escherichia coli in pig farms in mainland China. Nat. Commun. 2022, 13, 1–11.
SH79	China	Swine feces	O88:H31	NA	0	0	0	0.02	0	0.97	1	0.03	0	1	0	0	0	0	JAEMZS000000000	Peng, Z. et al. Antimicrobial resistance and population genomics of multidrug-resistant Escherichia coli in pig farms in mainland China. Nat. Commun. 2022, 13, 1–11.
SH90	China	Swine feces	-:H48	NA	0	0	0	0.02	0	0.02	0	0	0	0	0	0	0	0	JAEMZR000000000	Peng, Z. et al. Antimicrobial resistance and population genomics of multidrug-resistant Escherichia coli in pig farms in mainland China. Nat. Commun. 2022, 13, 1–11.
SHB15	China	Swine feces	-:H30	NA	0	0	0	0.19	0	0	0	0	0	0	0.98	1	0	0	JAEMZQ000000000	Peng, Z. et al. Antimicrobial resistance and population genomics of multidrug-resistant Escherichia coli in pig farms in mainland China. Nat. Commun. 2022, 13, 1–11.
SHB6	China	Swine feces	O100:H32	NA	0	0	0	0.51	0	0	0	0	0	0	0.45	0	0	0	JAEMZP000000000	Peng, Z. et al. Antimicrobial resistance and population genomics of multidrug-resistant Escherichia coli in pig farms in mainland China. Nat. Commun. 2022, 13, 1–11.
SX52	China	Swine feces	O70:H10	NA	0	0	0	0.5	0	0.96	1	0	0	1	0.43	0	0	0	JAEMZO000000000	Peng, Z. et al. Antimicrobial resistance and population genomics of multidrug-resistant Escherichia coli in pig farms in mainland China. Nat. Commun. 2022, 13, 1–11.
SX54	China	Swine feces	-:H10	NA	0	0	0	0.02	0	0.97	1	0.65	0	1	0.02	0	0	0	JAEMZN000000000	Peng, Z. et al. Antimicrobial resistance and population genomics of multidrug-resistant Escherichia coli in pig farms in mainland China. Nat. Commun. 2022, 13, 1–11.
TJ	China	Swine feces	O101:H4	NA	0	0	0	0.51	0	0.02	0	0	0	0	0.43	0	0	0	JAEMZM000000000	Peng, Z. et al. Antimicrobial resistance and population genomics of multidrug-resistant Escherichia coli in pig farms in mainland China. Nat. Commun. 2022, 13, 1–11.
TJ1	China	Swine feces	O23:H45	NA	0	0	0	0.22	0	0	0	0.03	0	0	0.6	0	0	0	JAEMZL000000000	Peng, Z. et al. Antimicrobial resistance and population genomics of multidrug-resistant Escherichia coli in pig farms in mainland China. Nat. Commun. 2022, 13, 1–11.
TJ10	China	Swine feces	O23:H45	NA	0	0	0	0.22	0	0	0	0.03	0	0	0.6	0	0	0	JAEMZK000000000	Peng, Z. et al. Antimicrobial resistance and population genomics of multidrug-resistant Escherichia coli in pig farms in mainland China. Nat. Commun. 2022, 13, 1–11.
TJ12	China	Swine feces	O23:H45	NA	0	0	0	0.22	0	0	0	0.03	0	0	0.6	0	0	0	JAEMZJ000000000	Peng, Z. et al. Antimicrobial resistance and population genomics of multidrug-resistant Escherichia coli in pig farms in mainland China. Nat. Commun. 2022, 13, 1–11.
TJ15	China	Swine feces	O23:H45	NA	0	0	0	0.22	0	0	0	0.03	0	0	0.6	0	0	0	JAEMZI000000000	Peng, Z. et al. Antimicrobial resistance and population genomics of multidrug-resistant Escherichia coli in pig farms in mainland China. Nat. Commun. 2022, 13, 1–11.
TJ17	China	Swine feces	O23:H45	NA	0	0	0	0.22	0	0	0	0.03	0	0	0.6	0	0	0	JAEMZH000000000	Peng, Z. et al. Antimicrobial resistance and population genomics of multidrug-resistant Escherichia coli in pig farms in mainland China. Nat. Commun. 2022, 13, 1–11.
TJ3	China	Swine feces	O23:H45	NA	0	0	0	0.22	0	0	0	0.03	0	0	0.6	0	0	0	JAEMZG000000000	Peng, Z. et al. Antimicrobial resistance and population genomics of multidrug-resistant Escherichia coli in pig farms in mainland China. Nat. Commun. 2022, 13, 1–11.
TJ5	China	Swine feces	O23:H45	NA	0	0	0	0.22	0	0	0	0.03	0	0	0.6	0	0	0	JAEMZF000000000	Peng, Z. et al. Antimicrobial resistance and population genomics of multidrug-resistant Escherichia coli in pig farms in mainland China. Nat. Commun. 2022, 13, 1–11.
TJ50	China	Swine feces	O163:H7	NA	0	0	0	0.02	0	0.97	1	0.03	0	1	0.02	0	0	0	JAEMZE000000000	Peng, Z. et al. Antimicrobial resistance and population genomics of multidrug-resistant Escherichia coli in pig farms in mainland China. Nat. Commun. 2022, 13, 1–11.
TJ8	China	Swine feces	O23:H45	NA	0	0	0	0.22	0	0	0	0.03	0	0	0.6	0	0	0	JAEMZD000000000	Peng, Z. et al. Antimicrobial resistance and population genomics of multidrug-resistant Escherichia coli in pig farms in mainland China. Nat. Commun. 2022, 13, 1–11.
XD1	China	Swine feces	O7:H23	NA	0	0	0	0.54	0	0.02	0	0	0	0	0.44	0	0	0	JAEMZC000000000	Peng, Z. et al. Antimicrobial resistance and population genomics of multidrug-resistant Escherichia coli in pig farms in mainland China. Nat. Commun. 2022, 13, 1–11.
XD100	China	Swine feces	O99:H38	NA	0	0	0	0.17	0	0	0	0.03	0	0	0.24	0	0	0	JAENHD000000000	Peng, Z. et al. Antimicrobial resistance and population genomics of multidrug-resistant Escherichia coli in pig farms in mainland China. Nat. Commun. 2022, 13, 1–11.
XD101	China	Swine feces	O17/O77:H18	NA	0	0	0	0.52	0	0.97	1	0.03	0	1	0.43	0	0	0	JAEMZB000000000	Peng, Z. et al. Antimicrobial resistance and population genomics of multidrug-resistant Escherichia coli in pig farms in mainland China. Nat. Commun. 2022, 13, 1–11.
XD11	China	Swine feces	-:H37	NA	0	0	0	0.39	0	0	0	0	0	0	0.37	0	0	0	JAENDQ000000000	Peng, Z. et al. Antimicrobial resistance and population genomics of multidrug-resistant Escherichia coli in pig farms in mainland China. Nat. Commun. 2022, 13, 1–11.
XD115	China	Swine feces	O120:H32	NA	0	0	0	0.52	0	0	0	0.03	0	0	0.45	0	0	0	JAENHC000000000	Peng, Z. et al. Antimicrobial resistance and population genomics of multidrug-resistant Escherichia coli in pig farms in mainland China. Nat. Commun. 2022, 13, 1–11.
XD116	China	Swine feces	-:H20	NA	0	0	0	0.5	0	0.02	0	0	0	0	0.43	0	0	0	JAEMZA000000000	Peng, Z. et al. Antimicrobial resistance and population genomics of multidrug-resistant Escherichia coli in pig farms in mainland China. Nat. Commun. 2022, 13, 1–11.
XD12	China	Swine feces	O101:H9	NA	0	0	0	0.38	0	0	0	0.64	0	0	0.3	0	0	0	JAENDP000000000	Peng, Z. et al. Antimicrobial resistance and population genomics of multidrug-resistant Escherichia coli in pig farms in mainland China. Nat. Commun. 2022, 13, 1–11.
XD171	China	Swine feces	O8:H45	NA	0	0	0	0.5	0	0	0	0.03	0	0	0.42	0	0	0	JAEMYZ000000000	Peng, Z. et al. Antimicrobial resistance and population genomics of multidrug-resistant Escherichia coli in pig farms in mainland China. Nat. Commun. 2022, 13, 1–11.
XD2	China	Swine feces	O66:H45	NA	0	0	0	0.5	0	0.97	1	0.23	0	1	0.83	1	0	0	JAEMYY000000000	Peng, Z. et al. Antimicrobial resistance and population genomics of multidrug-resistant Escherichia coli in pig farms in mainland China. Nat. Commun. 2022, 13, 1–11.
XD20	China	Swine feces	O101:H9	NA	0	0	0	0.38	0	0	0	0.64	0	0	0.34	0	0	0	JAENDO000000000	Peng, Z. et al. Antimicrobial resistance and population genomics of multidrug-resistant Escherichia coli in pig farms in mainland China. Nat. Commun. 2022, 13, 1–11.
XD23	China	Swine feces	O154:H16	NA	0	0	0	0.02	0	0	0	0	0	0	0	0	0	0	JAEMYX000000000	Peng, Z. et al. Antimicrobial resistance and population genomics of multidrug-resistant Escherichia coli in pig farms in mainland China. Nat. Commun. 2022, 13, 1–11.
XD24	China	Swine feces	O101:H9	NA	0	0	0	0.38	0	0	0	0.64	0	0	0.34	0	0	0	JAENDN000000000	Peng, Z. et al. Antimicrobial resistance and population genomics of multidrug-resistant Escherichia coli in pig farms in mainland China. Nat. Commun. 2022, 13, 1–11.
XD25	China	Swine feces	O8:H21	NA	0	0	0	0.5	0	0.02	0	0.22	0	0	0.87	1	0	0	JAEMYW000000000	Peng, Z. et al. Antimicrobial resistance and population genomics of multidrug-resistant Escherichia coli in pig farms in mainland China. Nat. Commun. 2022, 13, 1–11.
XD26	China	Swine feces	O8:H21	NA	0	0	0	0.5	0	0.02	0	0.22	0	0	0.87	1	0	0	JAEMYV000000000	Peng, Z. et al. Antimicrobial resistance and population genomics of multidrug-resistant Escherichia coli in pig farms in mainland China. Nat. Commun. 2022, 13, 1–11.
XD3	China	Swine feces	O101:H10	NA	0	0	0	0.52	0	0.02	0	0	0	0	0.98	1	0.04	0	JAEMYU000000000	Peng, Z. et al. Antimicrobial resistance and population genomics of multidrug-resistant Escherichia coli in pig farms in mainland China. Nat. Commun. 2022, 13, 1–11.
XD33	China	Swine feces	-:H37	NA	0	0	0	0.39	0	0	0	0	0	0	0.36	0	0	0	JAENDM000000000	Peng, Z. et al. Antimicrobial resistance and population genomics of multidrug-resistant Escherichia coli in pig farms in mainland China. Nat. Commun. 2022, 13, 1–11.
XD34	China	Swine feces	O36:H51	NA	0	0	0	0.52	0	0.02	0	0.03	0	0	0.43	0	0	0	JAEMYT000000000	Peng, Z. et al. Antimicrobial resistance and population genomics of multidrug-resistant Escherichia coli in pig farms in mainland China. Nat. Commun. 2022, 13, 1–11.
XD35	China	Swine feces	-:H37	NA	0	0	0	0.53	0	0	0	0	0	0	0.44	0	0	0	CP089142	Peng, Z. et al. Antimicrobial resistance and population genomics of multidrug-resistant Escherichia coli in pig farms in mainland China. Nat. Commun. 2022, 13, 1–11.
XD36	China	Swine feces	O101:H37	NA	0	0	0	0.39	0	0	0	0	0	0	0.36	0	0	0	JAENHB000000000	Peng, Z. et al. Antimicrobial resistance and population genomics of multidrug-resistant Escherichia coli in pig farms in mainland China. Nat. Commun. 2022, 13, 1–11.
XD37	China	Swine feces	-:H25	NA	0	0	0	0.02	0	0	0	0.22	0	0	0.02	0	0	0	JAEMYS000000000	Peng, Z. et al. Antimicrobial resistance and population genomics of multidrug-resistant Escherichia coli in pig farms in mainland China. Nat. Commun. 2022, 13, 1–11.
XD38	China	Swine feces	-:H14	NA	0	0	0	0.53	0	0.02	0	0	0	0	0.44	0	0	0	JAENHA000000000	Peng, Z. et al. Antimicrobial resistance and population genomics of multidrug-resistant Escherichia coli in pig farms in mainland China. Nat. Commun. 2022, 13, 1–11.
XD39	China	Swine feces	O36:H51	NA	0	0	0	0.52	0	0.02	0	0.03	0	0	0.43	0	0	0	JAEMYR000000000	Peng, Z. et al. Antimicrobial resistance and population genomics of multidrug-resistant Escherichia coli in pig farms in mainland China. Nat. Commun. 2022, 13, 1–11.
XD40	China	Swine feces	O36:H51	NA	0	0	0	0.52	0	0.02	0	0.03	0	0	0.43	0	0	0	JAEMYQ000000000	Peng, Z. et al. Antimicrobial resistance and population genomics of multidrug-resistant Escherichia coli in pig farms in mainland China. Nat. Commun. 2022, 13, 1–11.
XD86	China	Swine feces	O87:H7	NA	0	0	0	0.02	0	0.96	1	0	0	1	0	0	0	0	JAEMYP000000000	Peng, Z. et al. Antimicrobial resistance and population genomics of multidrug-resistant Escherichia coli in pig farms in mainland China. Nat. Commun. 2022, 13, 1–11.
XD97	China	Swine feces	-:H34	NA	0	0	0	0.51	0	0.02	0	0.03	0	0	0.44	0	0	0	JAENDL000000000	Peng, Z. et al. Antimicrobial resistance and population genomics of multidrug-resistant Escherichia coli in pig farms in mainland China. Nat. Commun. 2022, 13, 1–11.
XJ12	China	Swine feces	O8:H30	NA	0	0	0	0.52	0	0.32	0	0.03	0	0	0.43	0	0	0	JAEMYO000000000	Peng, Z. et al. Antimicrobial resistance and population genomics of multidrug-resistant Escherichia coli in pig farms in mainland China. Nat. Commun. 2022, 13, 1–11.
XJ13	China	Swine feces	O8:H30	NA	0	0	0	0.52	0	0.32	0	0.03	0	0	0.43	0	0	0	JAEMYN000000000	Peng, Z. et al. Antimicrobial resistance and population genomics of multidrug-resistant Escherichia coli in pig farms in mainland China. Nat. Commun. 2022, 13, 1–11.
XJ15	China	Swine feces	O69:H32	NA	0	0	0	0.02	0	0	0	0	0	0	0	0	0.04	0	JAEMYM000000000	Peng, Z. et al. Antimicrobial resistance and population genomics of multidrug-resistant Escherichia coli in pig farms in mainland China. Nat. Commun. 2022, 13, 1–11.
XJ26	China	Swine feces	O100:H12	NA	0	0	0	0.51	0	0.02	0	0.03	0	0	0.87	1	0	0	JAEMYK000000000	Peng, Z. et al. Antimicrobial resistance and population genomics of multidrug-resistant Escherichia coli in pig farms in mainland China. Nat. Commun. 2022, 13, 1–11.
XJ32	China	Swine feces	O101:H10	NA	0	0	0	0.26	0	0.02	0	0.22	0	0	0.29	0	0.04	0	JAEMYJ000000000	Peng, Z. et al. Antimicrobial resistance and population genomics of multidrug-resistant Escherichia coli in pig farms in mainland China. Nat. Commun. 2022, 13, 1–11.
XJ33	China	Swine feces	O100:H12	NA	0	0	0	0.51	0	0.02	0	0.03	0	0	0.87	1	0	0	JAEMYI000000000	Peng, Z. et al. Antimicrobial resistance and population genomics of multidrug-resistant Escherichia coli in pig farms in mainland China. Nat. Commun. 2022, 13, 1–11.
XJ35	China	Swine feces	O25:H19	NA	0	0	0	0.22	0	0.02	0	0	0	0	0.87	1	0	0	JAEMYH000000000	Peng, Z. et al. Antimicrobial resistance and population genomics of multidrug-resistant Escherichia coli in pig farms in mainland China. Nat. Commun. 2022, 13, 1–11.
XJ36	China	Swine feces	O100:H12	NA	0	0	0	0.51	0	0.02	0	0.03	0	0	0.87	1	0	0	JAEMYG000000000	Peng, Z. et al. Antimicrobial resistance and population genomics of multidrug-resistant Escherichia coli in pig farms in mainland China. Nat. Commun. 2022, 13, 1–11.
XJ39	China	Swine feces	O163:H7	NA	0	0	0	0.02	0	0.97	1	0.03	0	1	0.02	0	0	0	JAEMYF000000000	Peng, Z. et al. Antimicrobial resistance and population genomics of multidrug-resistant Escherichia coli in pig farms in mainland China. Nat. Commun. 2022, 13, 1–11.
XJ4	China	Swine feces	O8:H30	NA	0	0	0	0.52	0	0.32	0	0.03	0	0	0.43	0	0	0	JAEMYE000000000	Peng, Z. et al. Antimicrobial resistance and population genomics of multidrug-resistant Escherichia coli in pig farms in mainland China. Nat. Commun. 2022, 13, 1–11.
XJ40	China	Swine feces	O83:H42	NA	0	0	0	0.5	0	0.02	0	0.65	0	0	0.43	0	0	0	JAEMYD000000000	Peng, Z. et al. Antimicrobial resistance and population genomics of multidrug-resistant Escherichia coli in pig farms in mainland China. Nat. Commun. 2022, 13, 1–11.
XJ48	China	Swine feces	O23:H16	NA	0	0	0	0.02	0	0.02	0	0	0	0	0.02	0	0	0	JAEMYC000000000	Peng, Z. et al. Antimicrobial resistance and population genomics of multidrug-resistant Escherichia coli in pig farms in mainland China. Nat. Commun. 2022, 13, 1–11.
XJ49	China	Swine feces	O9a:H4	NA	0	0	0	0.02	0	0	0	0.03	0	0	0	0	0	0	JAEMYB000000000	Peng, Z. et al. Antimicrobial resistance and population genomics of multidrug-resistant Escherichia coli in pig farms in mainland China. Nat. Commun. 2022, 13, 1–11.
XJ5	China	Swine feces	O80:H12	NA	0	0	0	0.5	0	0	0	0	0	0	0.42	0	0	0	JAEMYA000000000	Peng, Z. et al. Antimicrobial resistance and population genomics of multidrug-resistant Escherichia coli in pig farms in mainland China. Nat. Commun. 2022, 13, 1–11.
XJ50	China	Swine feces	O163:H7	NA	0	0	0	0.02	0	0.97	1	0.03	0	1	0.02	0	0	0	JAEMXZ000000000	Peng, Z. et al. Antimicrobial resistance and population genomics of multidrug-resistant Escherichia coli in pig farms in mainland China. Nat. Commun. 2022, 13, 1–11.
XJ9	China	Swine feces	O8:H30	NA	0	0	0	0.52	0	0.32	0	0.03	0	0	0.43	0	0	0	JAEMXY000000000	Peng, Z. et al. Antimicrobial resistance and population genomics of multidrug-resistant Escherichia coli in pig farms in mainland China. Nat. Commun. 2022, 13, 1–11.
YN13	China	Swine feces	O159:H4	NA	0	0	0	0.02	0	0	0	0	0	0	0.02	0	0	0	JAEMXX000000000	Peng, Z. et al. Antimicrobial resistance and population genomics of multidrug-resistant Escherichia coli in pig farms in mainland China. Nat. Commun. 2022, 13, 1–11.
YN17	China	Swine feces	O103:H2	NA	0	0	0	0.91	1	0.97	1	0	0	1	0.43	0	0	0	JAEMXW000000000	Peng, Z. et al. Antimicrobial resistance and population genomics of multidrug-resistant Escherichia coli in pig farms in mainland China. Nat. Commun. 2022, 13, 1–11.
YN19	China	Swine feces	O103:H2	NA	0	0	0	0.91	1	0.97	1	0	0	1	0.43	0	0	0	JAEMXV000000000	Peng, Z. et al. Antimicrobial resistance and population genomics of multidrug-resistant Escherichia coli in pig farms in mainland China. Nat. Commun. 2022, 13, 1–11.
YN20	China	Swine feces	O103:H2	NA	0	0	0	0.91	1	0.97	1	0	0	1	0.43	0	0	0	JAEMXU000000000	Peng, Z. et al. Antimicrobial resistance and population genomics of multidrug-resistant Escherichia coli in pig farms in mainland China. Nat. Commun. 2022, 13, 1–11.
YN22	China	Swine feces	O103:H2	NA	0	0	0	0.91	1	0.97	1	0	0	1	0.43	0	0	0	JAEMXT000000000	Peng, Z. et al. Antimicrobial resistance and population genomics of multidrug-resistant Escherichia coli in pig farms in mainland China. Nat. Commun. 2022, 13, 1–11.
YN33	China	Swine feces	O151:H21	NA	0	0	0	0.02	0	0.97	1	0.23	0	1	0	0	0	0	JAEMXS000000000	Peng, Z. et al. Antimicrobial resistance and population genomics of multidrug-resistant Escherichia coli in pig farms in mainland China. Nat. Commun. 2022, 13, 1–11.
YN34	China	Swine feces	O102:H6	NA	0	0	0	0.02	0	0.96	1	0.03	0	1	0	0	0	0	JAEMXR000000000	Peng, Z. et al. Antimicrobial resistance and population genomics of multidrug-resistant Escherichia coli in pig farms in mainland China. Nat. Commun. 2022, 13, 1–11.
YN39	China	Swine feces	O102:H6	NA	0	0	0	0.02	0	0.96	1	0.03	0	1	0	0	0	0	JAEMXQ000000000	Peng, Z. et al. Antimicrobial resistance and population genomics of multidrug-resistant Escherichia coli in pig farms in mainland China. Nat. Commun. 2022, 13, 1–11.
ZJ1	China	Swine feces	O13/O135:H19	NA	0	0	0	0.02	0	0	0	0	0	0	0	0	0	0	JAEMXP000000000	Peng, Z. et al. Antimicrobial resistance and population genomics of multidrug-resistant Escherichia coli in pig farms in mainland China. Nat. Commun. 2022, 13, 1–11.
ZJ20	China	Swine feces	O1:H26	NA	0	0	0	0.02	0	0	0	0	0	0	0	0	0	0	JAEMXO000000000	Peng, Z. et al. Antimicrobial resistance and population genomics of multidrug-resistant Escherichia coli in pig farms in mainland China. Nat. Commun. 2022, 13, 1–11.
ZJ29	China	Swine feces	O8:H45	NA	0	0	0	0.5	0	0	0	0.03	0	0	0.42	0	0	0	JAEMXN000000000	Peng, Z. et al. Antimicrobial resistance and population genomics of multidrug-resistant Escherichia coli in pig farms in mainland China. Nat. Commun. 2022, 13, 1–11.
* Large-scale blast score ratio (LS-BSR) analysis. A cutoff value of 0.8 was used to define the presence of the gene.

## Sheet: Table S2
Table S2. Contingency tables and Fisher's exact test
Pathotype	No. of genomes	No. (%) of genomes positive for the interest genes
		stx2e	cah_alfa_domain	ompT	hes	cah, ompT or hes	agn43_alfa_domain	fedA_precursor
STEC	172	167 (97,1)*	60 (34,8) *	82 (47,6) *	3 (1,7) *	106 (63.5) *	27 (15,6)	46 (26,7) *
Other E. coli isolated from swine	601	0 (0)	26 (4,3)	143 (23,8)	0 (0)	152 (25,3)	74 (12,3)	0 (0)
		P * <0.05 compared with other E. coli isolated from swine by two-tailed Fisher’s exact test.
stx2e	Positive	Negative
STEC	167	5	P value
Other E. coli isolated from swine	0	601	2,1×10−165
cah	Positive	Negative
STEC	60	112	P value
Other E. coli isolated from swine	26	575	4,9×10−24
ompT	Positive	Negative
STEC	82	90	P value
Other E. coli isolated from swine	143	458	3.0×10−9
hes	Positive	Negative
STEC	3	169	P value
Other E. coli isolated from swine	0	601	0.010
cah, ompT or hes	Positive	Negative
STEC	106	66	P value
Other E. coli isolated from swine	152	449	3,5 ×10−18
agn43	Positive	Negative
STEC	27	146	P value
Other E. coli isolated from swine	74	527	0.3
fedA	Positive	Negative
STEC	46	126	P value
Other E. coli isolated from swine	0	601	4.9×10−33
